# Supplementary material for: Role of maternal health and infant inflammation in nutritional and neurodevelopmental outcomes of two-year-old Bangladeshi children
Source: PLoS Negl Trop Dis. 2018 May 29;12(5):e0006363. doi: 10.1371/journal.pntd.0006363 (PMC5993301; doi:10.1371/journal.pntd.0006363)
Supplement: S2 Dataset — This file includes all predictive and anthropometric outcome variables. It includes all children for whom we had a complete dataset, including LAZ and ΔLAZ, prior to outliers being removed. (CSV) [file pntd.0006363.s010.csv]

Identifier	rotaarm	waz_birth	haz_birth	whz_birth	il_1b_wk18	il_4_wk18	il_5_wk18	il_6_wk18	il_7_wk18	il_10_wk18	mip1b_wk18	tnfa_wk18	exlbf_wk18	DaysDiarr_wk18	rbp_wk6	rbp_wk18	vitd_wk6	vitd_wk18	zn_wk6	zn_wk18	fer_wk6	fer_wk18	umrecv_wk12	umrecv_wk24	lps_wk6	lps_wk18	mpo_wk12	ala_wk12	calprotectin_wk12	neopterin_wk12	medu	exp	income	mother_weight	mother_height	Reg1B_wk6	sCD14_wk6	sCD14_wk18	gender_2	Activin_wk6	Reg1B_wk12	watrt_ind	toil_ind	notshar_ind	nodrain_ind	HAZ104	delta_HAZ104	cmvreslt	crp.cnt
1	0	-0.44	-0.39	-0.44	3	3	1	3	3	3	3	3	25	0	18842.754	31310.294	67.929	106.397	790	890	53.483	7.983	0.006	0.0203	0	0	10739.59	2.97	200.836	8063.06	1	3500	3500	44	153.2	0	2578.343	1433.788	1	765.33	19.18	0	0	0	0	-2.12	-1.73	1	3
2	0	-0.38	0.61	-1.68	1	2	1	1	3	2	2	1	56	1	20144.899	25168.424	78.57	81.629	900	870	206.169	21.535	0.0032	0.0189	0	0	19988.99	1.84	125.512	7083.09	0	7000	7000	61	152	83.91	1587.317	1549.214	0	1188.183	12.15	1	0	1	1	-0.25	-0.86	0	1
3	1	-0.29	0.19	-0.98	1	1	1	1	3	1	1	1	2	0	16674.168	26069.954	65.825	78.261	820	830	62.453	19.82	0.0029	0.0042	0	0	14811.68	0.99	725.502	4460.99	0	10000	10000	45	142	17.49	2136.289	985.591	1	0	7.03	0	1	0	1	-1.55	-1.74	1	3
4	1	-0.44	-0.85	0.15	1	1	1	1	3	2	1	1	3	11	15767.031	24131.986	106.961	78.107	850	950	424.722	37.993	0.0061	0.0179	0	0	11148.92	0.85	981.982	3078.05	0	10000	10000	41	161.1	13.92	3102.43	1467.394	1	478.01	80.55	1	1	0	1	-1.65	-0.8	1	0
5	0	-1.37	-2.03	0.02	1	1	2	1	3	1	1	1	126	0	16640.497	30058.452	25.755	54.24	730	750	618.84	207.744	3e-04	0.0148	0	0	11715.9	0.32	405.229	3310.79	1	8000	8000	37	139	48.61	1054.328	2030.882	0	1001.805	41.68	0	1	0	0	-3.02	-0.99	1	2
6	0	-1.49	-0.9	-1.6	3	3	1	2	2	2	2	3	126	0	15599.468	21320.597	58.68	113.912	850	830	69.722	7.569	0.0298	0.0273	35.394	0	45403.21	0.71	2156.09	2226.42	1	6000	6000	38	140	108.3	768.457	1254.406	1	1518.586	220.1	0	0	0	1	-3.39	-2.49	0	0
7	1	-2.17	-1.63	-1.86	1	1	1	1	3	1	1	1	92	10	14063.084	20489.604	29.879	72.367	650	690	439.806	65.661	0.008	0.0106	0	0	21289.77	1.21	182.635	8649.67	1	3000	3000	47	153.6	23.79	1797.471	1469.006	1	216.988	56.23	1	1	1	1	-3.11	-1.48	1	3
8	1	-1.99	-0.98	-2.4	1	1	1	2	2	2	2	1	41	0	8807.79	5959.893	71.44	115.883	810	750	60.051	11.56	0.0011	0.005	0	0	11215.72	3.13	983.091	4209.68	1	7000	7000	48	142	0	1516.07	1796.161	1	917.436	34.91	0	1	0	0	-0.51	0.47	1	3
9	1	-0.89	-0.51	-1.05	2	3	1	3	3	3	1	3	6	16	19835.41	20524.123	36.495	109.277	650	680	262.387	20.503	0.0322	0.0247	31.92	34.707	4376.12	0.17	406.978	5929.53	0	37000	37000	54	155	27.21	2286.031	1649.131	1	0	59.42	1	0	1	0	-0.66	-0.15	0	1
10	1	-2.56	-1.42	-2.96	1	1	1	1	1	1	1	2	126	8	12699.52	16640.497	71.571	67.215	760	730	228.876	13.712	0.0022	0.0021	27.669	0	4868.12	0.65	90.245	3522.55	0	8000	8000	40	138	37.97	1638.255	1425.851	0	2236.189	209.8	1	0	0	0	-2.14	-0.72	1	1
11	0	-2.46	-2.09	-1.87	1	1	1	1	3	1	1	1	69	40	15632.971	20317.141	41.116	21.357	640	650	215.128	123.994	0.006	0.0291	59.962	48.739	9173.84	0.48	290.436	6167.45	1	10000	10000	38	148.6	151.4	2002.222	1352.445	0	0	90.12	1	0	0	1	-2	0.0899999999999999	1	2
12	1	-0.71	-1.07	-0.01	2	2	1	3	3	1	3	3	112	4	15834.091	14596.516	21.591	53.825	700	680	339.92	107.208	0.0036	0.0108	40.142	0	3402	0.97	249.746	6286.98	1	7000	7000	40	148	0	1591.21	1949.273	1	0	0	0	1	0	0	-1.92	-0.85	1	1
13	0	-2.7	-1.29	-3.42	1	3	2	2	1	1	2	1	126	5	12832.394	19629.468	19.426	63.08	670	710	227.843	13.712	0.0089	0.019	0	0	6265.44	0.84	474.774	3571.61	0	6000	6000	43	143.8	21.01	2163.151	1276.679	0	0	0	1	0	0	0	-1.5	-0.21	0	4
14	1	-1.44	-0.74	-1.76	2	1	1	2	3	2	1	3	41	0	16169.708	17924.426	53.742	77.953	650	670	323.821	40.993	0.0077	7e-04	0	0	24178.45	0.68	494.762	3263.58	1	17000	17000	43	152	0	1107.124	1440.155	0	616.242	306.9	1	1	0	1	-2.52	-1.78	1	0
15	0	-2.02	-1.75	-1.5	1	1	1	1	1	1	1	2	104	31	20007.262	24274.365	18.346	53.991	670	700	159.237	13.929	0.0161	0.0453	0	0	5911.36	0.8	454.558	3540.42	0	40000	40000	60	148.5	0	1624.47	1436.969	0	590.585	0	1	0	1	1	-2.78	-1.03	0	2
16	1	-1.36	-0.61	-1.75	3	3	2	3	2	1	2	3	126	5	17315.082	25420.085	30.934	46.795	760	850	270.369	35.813	0.0098	0.0249	46.825	0	6990.21	0.79	199.093	1808.73	0	6000	6000	50	164.4	0	1689.914	870.852	1	1127.498	21.31	1	0	0	1	-1.57	-0.96	0	1
17	0	-2.37	-2.16	-1.5	1	1	2	1	1	1	1	1	126	0	26596.56	35307.8	48.532	70.79	630	650	79.154	7.362	0.0111	0.0019	0	0	5197.82	1.43	165.157	3012.57	0	8000	8000	50	151	12.86	847.756	1873.578	1	0	49.99	0	0	0	0	-2.76	-0.6	0	3
18	1	-2.06	-1.82	-1.49	1	1	1	1	1	1	1	1	126	7	22965.91	45108.969	22.234	57.02	680	690	86.85	7.672	0.0021	0.0215	0	0	4772.79	0.7	108.144	1254.32	1	4000	4000	33	144.1	50.56	1051.064	2244.934	0	190.009	16.38	0	0	0	1	-1.95	-0.13	1	1
19	0	-2.72	-2.27	-2	2	2	2	2	3	2	1	3	58	0	31731.58	61912.536	39.214	88.272	830	770	261.602	14.692	0.0231	0.0082	45.645	34.894	3458.47	0.51	456.988	5861.56	0	15000	20000	65	145.2	13.09	1595.107	1374.086	1	560.631	68.19	1	1	0	1	-1.47	0.8	1	1
20	1	-1.72	-1.95	-0.7	1	2	2	1	1	1	2	2	126	33	17498.67	24736.781	25.941	74.428	780	830	236.938	7.465	0.001	0.0279	0	0	25744.18	1	812.975	4572.83	0	3000	3000	38	137.5	5.37	1870.166	1232.339	0	0	150.9	0	1	0	1	-2.42	-0.47	1	4
21	0	-2.28	-1.86	-1.74	1	3	2	2	1	1	1	1	60	0	28937.88	52065.385	100.077	134.246	670	700	436.321	35.941	0.0033	0.049	0	0	16164.18	0.44	1199.735	3387.03	0	13000	13000	34	148.3	34.49	1884.864	1360.152	1	440.336	54.16	0	0	0	1	-1.17	0.69	1	1
22	1	-1	-0.97	-0.63	2	1	1	1	1	1	1	2	126	0	19875.86	38437.863	30.046	40.433	1130	1110	162.572	13.063	0.0014	0.0146	0	0	8555.38	0.8	185.6	5090.6	0	25000	25000	47	147.2	16.23	1293.159	1075.282	1	0	0	1	1	1	1	-2.34	-1.37	1	0
23	1	-1.41	-1.66	-0.43	2	3	2	2	1	1	3	3	34	6	21016.02	47455.469	75.716	66.98	610	650	257.324	85.63	0.0016	0.0053	0	0	1647.79	0.19	148.99	0	1	6000	6000	44	149	0	1271.889	2092.559	1	541.525	123.1	0	0	0	1	-3.06	-1.4	1	1
24	0	-0.67	-0.63	-0.5	1	1	2	1	1	1	1	1	126	5	13813.18	38962.257	29.179	64.814	650	630	210.606	31.798	2e-04	0.0115	0	0	9603.27	0.88	373.51	4494.38	0	10000	10000	64	157.6	49.44	1318.165	1812.576	1	0	89.4	0	0	0	1	-1.01	-0.38	1	2
25	0	-0.42	0.04	-0.95	1	2	2	2	1	2	3	2	126	0	23619.04	40458.961	39.017	114.738	660	690	256.17	29.222	2e-04	0.0238	0	0	3032.5	0.89	370.087	3569	0	25000	29500	59	154	0	2265.322	1937.794	0	529.905	0	0	1	1	1	-0.73	-0.77	1	3
26	1	-1.15	-1.01	-0.8	1	1	3	1	1	1	1	2	126	19	54285.14	73782.078	26.229	49.381	760	770	141.433	14.474	0.0014	0.0194	64.074	35.098	6051.09	0.58	0	2987.26	0	4000	4000	56	159.3	304.8	1908.071	2251.269	1	0	19.47	0	1	0	0	-1.58	-0.57	1	0
27	0	-2	-1.81	-1.3	2	2	3	2	1	1	3	2	126	12	44903.81	40458.961	22.798	54.25	700	710	196.031	37.22	0.0284	0.0159	37.472	0	7235.29	1.32	257.579	3254.17	0	18000	18000	71	157	6.35	1336.151	2171.943	1	0	0	1	0	0	1	-1.58	0.23	1	3
28	0	-1.78	-1.77	-1.06	3	3	3	3	3	3	2	3	66	0	35587.55	32562.583	52.259	97.286	850	790	416.19	65.07	1e-04	0.0379	60.223	0	24205.17	1.7	799.041	4060.67	1	20000	20000	41	149	66.35	2630.003	2104.64	0	1023.435	50.28	1	0	0	0	-3.22	-1.45	1	2
29	0	-1.41	-0.97	-1.43	1	1	1	1	1	1	1	1	106	3	13039.87	33078.072	38.599	45.671	990	950	93.96	39.71	0.004	0.0047	28.771	0	27464.59	0.81	2524.997	7106.27	0	10000	10000	65	159.5	18.71	1886.969	1575.944	0	1230.534	0	1	1	0	1	-1.24	-0.27	1	1
30	1	-2.3	-2.3	-1.09	3	3	2	2	1	1	2	1	3	3	20521.32	58378.542	67.661	68.327	820	980	285.2	30.47	0.0667	0.0672	56.02	0	4738.12	1.38	163.319	5376.99	0	20000	20000	59	148.6	0	2160.906	2533.658	1	373.318	34.97	1	1	0	1	-2.4	-0.1	1	0
31	1	-2.15	-1.99	-1.31	2	3	3	2	2	2	2	2	126	16	23657.51	16076.522	35.211	49.678	850	830	271.25	17.98	0.0029	0.0382	0	0	13821.13	3.52	679.4	7594.96	0	7000	7000	38	143	0	1624.47	2124.206	1	453.075	5.43	0	1	0	1	-1.25	0.74	1	3
32	0	-2.05	-1.33	-2.11	1	1	1	1	1	1	2	2	126	0	26829.87	31534.037	14.897	29.314	770	730	429.27	50.97	1e-04	6e-04	0	0	40311.44	0.96	1536.574	3883.65	0	15000	15000	40	157	23.1	2893.534	2298.11	0	319.535	19.42	0	1	0	1	-1.77	-0.44	1	2
33	0	-1.39	-1.29	-0.98	3	3	1	1	1	1	1	3	126	4	15852.81	34310.558	39.228	66.845	690	700	331.48	55.44	0.0117	0.0258	58.883	0	1763.5	4.04	419.292	2953.5	0	7000	7000	43	149	75.91	1624.47	1309.726	0	1148.77	18.12	0	1	0	1	-1.75	-0.46	1	1
34	0	-1.08	-0.07	-2.03	1	1	3	3	1	1	1	1	126	2	30823.88	47166.539	64.195	41.888	850	900	298.57	26.06	0.0707	0.023	0	0	11031.95	1.17	618.27	3761.23	0	9400	12000	51	152.2	0	1575.665	1991.77	0	1124.456	0	0	0	0	0	-1.19	-1.12	1	3
35	0	-1.11	-1.45	-0.29	1	1	1	1	1	1	2	2	126	19	33236.85	31573.536	28.775	31.48	700	650	314.36	58.24	0.0035	0.0284	0	0	50117.76	1.91	1562.119	4177.5	0	10000	10000	55	153	68.03	1689.914	1480.314	0	196.97	96.52	1	0	0	0	-2.88	-1.43	0	0
36	1	-0.18	-0.92	0.63	2	2	2	2	1	1	2	1	124	0	38196.09	29369.086	44.554	127.687	710	770	822.91	47.31	0.0115	0.0222	51.391	30.998	14415.63	0.48	2576.974	2266.12	0	7800	9000	53	149.3	35.79	2072.037	3081.942	0	3928.36	425.1	0	1	0	1	-0.82	0.1	1	2
37	0	-0.35	-0.2	-0.51	2	3	2	2	2	3	3	2	126	6	56770.21	22505.818	18.844	33.311	610	620	410.12	60.19	1e-04	0.0294	41.678	0	7531.45	0.33	362.693	1956.63	0	12000	15000	64	149	0	1310.999	884.183	1	506.284	58.02	0	0	0	0	-1.28	-1.08	1	0
38	1	-1.59	-1.27	-1.27	1	1	2	1	1	1	1	2	76	6	32047.9	26635.43	53.797	77.315	710	650	172.37	26.54	0.0067	0.0106	74.315	0	20418.4	0.12	1539.939	1658.23	0	6000	6000	36	147.1	0	1233.284	1752.846	1	718.132	236.3	1	1	0	1	-1.9	-0.63	1	0
39	1	-1.29	-0.66	-1.55	2	3	2	3	1	3	3	2	126	22	59865.27	39527.848	18.249	63.302	720	730	106.17	11.89	0.0294	0.0171	0	0	16626.09	1.55	1452.502	3415.84	0	15500	25000	41	141.2	40.57	1356.057	2078.872	1	319.535	306.4	1	1	0	0	-1.24	-0.58	1	2
40	0	-1.12	-0.99	-0.78	3	3	2	2	1	3	1	3	54	0	39002.63	29526.036	26.719	86.61	610	710	470.13	45.1	0.0249	0.0059	0	0	50622.78	1.61	3987.401	3551.95	0	26000	30000	55	154	0	3194.697	1837.544	1	619.868	0	0	0	0	1	-1.3	-0.31	1	1
41	0	-0.16	0.36	-0.93	2	2	3	2	1	1	3	2	126	8	33594.367	49774.558	69.174	87.655	890	830	385.16	108.91	0.0107	0.0288	0	0	23620.17	3.36	575.114	4113.55	0	10000	15000	75	156	39.13	1472.512	1889.054	0	0	98.6	1	0	0	1	-1.22	-1.58	1	0
42	1	0.29	-0.03	0.25	3	3	2	2	2	3	1	2	126	36	24158.078	23042.664	26.584	50.891	830	930	232.26	26.06	0.0031	0.007	50.496	0	22441.28	0.58	404.646	2386.99	1	33000	33000	80	160	5.23	1778.993	2074.364	0	331.103	68.6	0	0	1	1	-1.4	-1.37	0	2
43	0	-0.86	-0.39	-1.2	1	1	2	1	1	1	1	1	126	29	37954.491	28155.423	21.697	70.217	830	1500	228.45	23.32	0.0069	0.0338	0	0	1519.5	0.61	428.16	34.5	0	7000	7000	64	153.5	0	2313.786	1394.135	0	0	0	1	1	0	1	-0.67	-0.28	1	1
44	0	-1.33	-0.22	-2.27	1	2	3	1	1	1	2	2	126	0	16711.625	28077.287	17.381	63.895	790	870	79.27	11.56	0.001	0.0036	0	0	11615.98	0.37	498.555	2116.81	1	20000	20000	53	140	0	1179.741	2826.586	1	0	8.94	1	1	0	1	-1.41	-1.19	1	1
45	1	-1.49	-1.71	-0.6	3	3	2	3	1	2	1	3	61	16	21588.018	62511.468	66.845	56.244	760	690	206.24	48.96	0.0144	0.0231	0	0	37757	0.46	1240.205	5679.96	1	9220	9220	40	147	0	1453.748	2103.75	0	478.23	76.05	0	0	0	0	-3.14	-1.43	0	3
46	1	-2.68	-2.09	-2.3	3	3	3	3	1	1	1	3	33	0	53571.842	22467.513	46.83	66.047	800	700	161.01	18.32	0.006	0.0099	28.197	0	20701.6	1.28	1268.997	3454.46	0	8000	16600	46	148	0	942.535	2277.058	0	326.744	78.89	0	0	0	0	-1.53	0.56	1	4
47	1	-1.64	-1.27	-1.34	1	1	1	1	1	1	2	2	20	0	45807.316	26130.492	57.1	130.527	660	680	204.65	46.2	0.0148	0.0216	0	0	13242.43	0.5	508.103	2469.06	0	12000	12000	61	150	58.56	911.526	2142.467	1	0	775	0	0	0	0	-2.18	-0.91	1	1
48	0	-0.8	-0.48	-0.95	1	1	1	1	1	1	1	2	29	0	52195.22	31613.04	56.608	139.888	740	800	197.2	29.23	0.0309	0.0039	0	0	13424.4	2.81	2073.647	7784.29	0	10000	10000	44	149	0	2622.591	1280.142	1	0	11.86	1	1	0	1	-1.24	-0.76	1	0
49	0	-1.55	-1.24	-1.23	3	3	2	3	3	3	1	3	91	6	22734.498	21133.678	59.269	97.935	630	650	40.51	8.37	0.0091	0.0426	53.593	0	14976.65	1.51	1699.428	2493.92	0	5000	5000	36	151	0	1540.937	1317.097	1	377	182.7	0	0	0	1	-1.59	-0.35	1	1
50	1	-1.08	-0.79	-1.05	1	1	2	1	1	1	1	1	71	0	34426.269	18470.206	27.31	72.948	730	690	64.15	22.14	6e-04	0.0279	33.584	0	45624.74	0.63	766.42	5953.75	0	12000	12000	56	150	16.49	1481.934	1619.52	0	0	116.5	0	1	0	0	-2.14	-1.35	1	3
51	0	-1.84	-2.43	-0.17	1	1	1	1	1	1	2	1	126	0	31621.066	24101.041	21.734	33.833	600	650	163.04	22.26	0.0081	0.0105	69.364	0	7566.2	0.31	155.273	3976.84	0	10000	12000	42	145.3	174	693.584	1848.223	0	162.185	46.4	1	1	1	0	-1.07	1.36	1	4
52	0	-2.19	-1.82	-1.62	2	1	3	1	1	1	1	1	126	9	12975.431	21307.21	29.613	70.927	770	860	214.85	20.16	6e-04	0.0048	0	0	12499.37	1.09	203.735	2462.08	1	11000	11000	36	145	23.62	2050.098	2350.598	1	355.608	46.7	1	1	0	1	-2.01	-0.19	1	4
53	1	0.24	0.31	-0.26	2	1	1	2	1	1	3	2	126	3	16258.246	23188.936	42.121	59.666	750	800	271.25	22.73	0.0267	0.0157	0	0	4775.32	0.99	139.387	3087.2	0	30000	39000	50	152.3	245.3	2469.377	1407.081	1	3096.251	72.17	1	1	0	0	-0.27	-0.58	1	2
54	0	-2	-0.78	-2.77	1	1	1	1	1	1	1	2	126	1	12087.549	14170.883	21.475	65.575	590	650	509.51	18.21	0.0053	0.0291	0	0	1494.5	1.18	358.157	7829	0	14000	14000	37	145	0	2178.894	2608.18	0	3067.059	47.22	1	1	0	1	-1.41	-0.63	0	3
55	1	-1.28	-1.47	-0.56	1	1	1	2	1	1	2	1	126	10	23960.418	21133.678	34.245	52.691	640	770	300.71	50.54	2e-04	0.0026	154.175	39.095	3282.59	0.37	224.372	1141.84	0	10000	10000	60	155	12.04	1665.981	1056.136	0	534.554	6.4	1	0	0	0	-1.13	0.34	1	4
56	1	-2.53	-1.52	-2.8	2	1	3	3	1	2	1	2	126	9	28818.779	20336.602	18.216	35.396	690	570	202.54	41.31	0.0318	0.0025	30.832	74.749	5985.5	0.82	3763.446	1332.38	0	5500	6000	45	137.5	20.74	953.486	3181.28	0	1314.177	12.51	1	0	0	0	-2.88	-1.36	1	3
57	1	-1.6	-1.47	-1.11	1	3	2	3	1	1	1	3	126	6	44809.256	17088.572	57.224	57.724	690	650	657.06	37.87	0.0206	0.0049	0	0	7427.1	0.57	596.057	942.33	1	22000	22000	45	151	0	2674.695	2481.412	0	1445.259	0	1	1	0	0	-2.75	-1.28	1	3
58	0	-0.95	-1.97	0.72	1	3	2	1	1	1	2	2	126	0	26047.167	17917.703	25.403	104.184	770	890	401.8	51.97	0.022	0.0342	0	0	27064	2.01	1121.834	2688.11	0	6400	6400	35	143.6	7.46	2058.86	2585.176	1	0	14.57	1	0	0	0	-5.06	-3.09	1	2
59	1	-1.22	-1.98	0.29	3	3	3	3	2	3	2	3	107	30	18193.96	24417.864	43.315	134.182	630	600	178.82	47.17	0.0024	0.0037	0	0	948.5	0.86	761.366	3660.8	1	6000	6000	40	149.1	18.32	2395.674	2831.835	1	2304.812	0	0	1	0	1	-2.1	-0.12	1	2
60	1	-0.05	-0.03	-0.21	1	2	2	2	1	1	3	2	126	0	37359.599	26904.613	73.03	131.343	640	610	204.05	68.2	0.0224	0.0172	27.48	0	1810.19	0.48	171.847	0	0	21000	21000	55	150	91.42	2098.51	2312.501	0	325.622	70.06	1	1	1	0	-1.37	-1.34	1	3
61	1	-1.18	-0.87	-1.15	1	2	2	1	1	1	1	2	15	6	13469.145	25407.519	48.011	86.306	890	720	30.22	9.53	0.0027	0.0454	0	0	4443.75	2.31	159.003	2863.28	0	6000	6000	50	146	19.5	2493.388	2000.625	0	507.305	7.69	1	0	0	0	-1.35	-0.48	1	3
62	1	-2.26	-1.04	-2.92	1	1	1	1	1	1	1	2	74	0	37121.277	33965.704	67.181	90.061	830	750	176.11	32.48	0.0192	0.1788	0	0	24503.7	0.18	160.24	4874.74	0	13000	13000	43	155	49.21	3335.806	730.982	0	362.772	50.28	0	1	0	1	-1.62	-0.58	0	3
63	0	-1.68	-0.87	-2.06	1	1	3	1	1	1	2	1	126	0	24417.864	25904.777	37.815	38.995	800	850	300.28	93.78	0.0015	0.0394	32.753	0	6568.44	2.5	115.919	5057.34	1	12000	12000	50	163.5	10.8	1332.546	1619.52	0	2543.911	137.3	1	1	1	1	-0.19	0.68	1	2
64	0	-0.06	-0.53	0.37	3	3	3	2	1	1	3	2	126	8	38844.273	40935.462	21.537	46.91	710	780	314.54	158.19	0.0053	0.041	0	0	16220.09	0.62	164.545	3441.69	1	17000	20000	56	153	0	2365.452	1639.776	1	1003.71	30.6	0	1	0	1	-1.25	-0.72	0	4
65	0	-1.52	-1.15	-1.39	1	1	2	1	1	1	1	2	126	0	21724.115	24488.351	16.845	41.886	750	790	189.11	23.91	0.0379	0.0295	47.847	0	10685.44	0.6	178.461	4858.17	0	8000	8000	40	151.3	0	1759.739	1775.226	0	821.771	34.42	1	0	0	1	-2.25	-1.1	1	2
66	0	-1.4	-1.6	-0.51	3	3	3	3	2	2	1	3	28	0	22874.218	28600.549	33.455	132.278	730	810	187.91	49.38	0.0057	0.0538	0	0	4466.33	0.89	332.814	3441.69	1	11000	11000	45	151.5	54.25	2980.761	2300.132	1	1947.783	62.9	1	1	0	1	-2.79	-1.19	1	3
67	1	-0.04	0.71	-1.25	3	3	3	3	1	1	1	3	126	12	15877.033	28782.379	16.172	68.417	640	660	600.67	64.92	0.0035	0.0029	0	0	5151.59	0.86	146.451	5323.99	0	12000	12000	54	148.2	22.84	2483.311	1474.85	0	475.372	37.32	0	1	0	1	-2.79	-3.5	1	4
68	0	-0.73	-1.72	0.77	1	1	1	1	1	1	1	2	126	0	25940.361	32786.279	52.795	112.317	750	670	166.29	16.39	0.006	0.0241	0	0	7448.54	1.21	149.622	3474.61	0	8000	8000	68	159.1	10.54	1586.474	2826.586	1	405.575	0	1	1	0	0	-0.22	1.5	1	2
69	0	-0.95	-0.18	-1.63	1	1	2	1	1	1	1	1	11	14	40150.09	48293.35	83.226	104.362	950	940	166.29	21.12	5e-04	0.0042	0	0	5828.66	0.64	147.087	0	0	10000	13000	47	149.4	0	881.998	2860.791	1	733.339	22.45	1	1	0	0	-1.63	-1.45	1	0
70	1	-0.61	-0.23	-0.99	3	3	3	3	1	3	3	3	126	9	19575.619	30543.081	38.088	96.225	680	700	142.89	19.03	0.0038	0.0183	0	0	10456.15	0.74	126.859	2139.86	1	19000	20000	46	143	0	3088.419	2260.608	0	890.636	311.7	1	0	0	0	-2.75	-2.52	1	3
71	1	-1.88	-2.56	-0.16	2	3	2	2	1	1	3	2	82	0	20163.546	19402.812	19.974	56.252	870	830	173.06	29.6	0.0283	0.0101	45.569	0	5616.99	0.34	124.16	3754.16	1	5000	5000	40	152.5	87.36	1521.522	1906.365	0	597.646	159.4	0	0	0	0	-3.36	-0.8	0	4
72	1	-0.55	-0.32	-0.72	2	3	2	2	1	2	1	3	0	3	23469.106	62386.138	45.408	45.236	630	680	234.92	262.31	0.0109	0.0106	26.764	0	3445.55	0.11	118.692	1084.82	0	25000	35000	75	156.5	10.86	1299.365	1535.913	1	1246.829	0	1	1	1	0	-1.5	-1.18	0	2
73	1	-2.87	-2.43	-2.18	1	3	2	2	1	2	1	3	126	1	18021.303	25904.777	71.161	61.487	570	680	498.7	49.23	0.0071	0.0155	0	0	3423.77	0.44	144.536	4280.31	0	15000	15000	54	142.6	26.57	1695.872	1382.753	0	360.385	0	1	1	0	1	-0.93	1.5	1	1
74	1	-1.41	-1.51	-0.63	2	2	1	2	1	1	3	2	125	0	45510.917	29439.365	38.226	79.125	810	840	219.02	53.75	0.0182	0.0243	29.02	0	25214.5	0.92	221.527	4082.89	0	12000	12000	43	148.9	10.4	715.065	2422.558	1	2744.249	268.7	0	1	1	1	-1.43	0.0800000000000001	1	3
75	0	-1.04	-1.28	-0.29	3	3	3	3	1	1	3	3	102	0	20613.645	44243.872	42.992	71.495	590	610	1660.02	62.05	0.0137	0.0056	0	0	66099.19	0.5	317.718	4263.85	1	5000	5000	47	152.2	494.4	4546.852	2972.779	1	2778.385	20.65	0	0	0	0	-2.19	-0.91	1	2
76	0	-1.2	-0.65	-1.41	1	1	2	1	1	1	1	1	126	6	21550.328	29110.397	31.419	24.139	840	860	92.59	6.67	0.0074	0.0084	0	0	3521.94	0.17	79.836	3095.32	0	15000	21000	55	157	41.29	1470.732	609.817	1	621.606	75.94	1	1	0	1	-1.98	-1.33	0	1
77	1	0.85	0.88	0.06	1	2	1	1	1	1	2	2	126	13	27767.708	23258.94	18.772	65.246	910	950	198.58	47.64	0.0048	0.0015	46.273	0	36248.96	0.93	148.99	4692.65	1	16000	16000	59	156	23.69	726.463	1615.482	0	899.677	10.33	1	0	0	1	-0.1	-0.98	1	3
78	1	-0.02	-0.72	0.67	3	3	2	3	1	1	3	1	126	5	12087.549	14590.218	28.824	94.094	750	780	163.23	24.99	0.0118	0.0015	0	0	11189.28	2.19	171.242	5608.9	0	10000	10000	45	154.1	3.99	1546.225	2908.508	0	183.473	6.5	1	0	0	0	-2.25	-1.53	0	2
79	0	-1	-1.36	-0.21	2	3	2	2	1	1	2	2	81	0	6959.127	22455.331	18.226	55.903	740	690	207.8	41.91	0.0058	0.0474	41.586	0	48553.32	1.19	153.397	9004.34	0	8000	8000	50	149	15.64	1435.411	2661.303	0	0	0	1	0	0	1	-2.62	-1.26	0	1
80	1	-0.81	-1.06	-0.15	1	2	1	1	1	1	2	2	126	8	20752.243	28745.99	16.785	55.788	670	610	233.91	31.51	0.0054	0.0144	34.69	0	9264.91	0.55	94.861	5625.71	1	8400	14500	43	145	30.82	1993.171	1784.555	1	323.212	92.39	1	1	0	1	-2.17	-1.11	1	3
81	1	-1.06	-1.6	0.07	1	1	3	1	1	1	1	1	26	6	25124.119	26618.192	64.668	92.293	720	650	367.98	76.03	0.0073	5e-04	0	0	9264.91	0.18	92.566	1328.28	1	14000	14000	36	147	22.94	1283.402	2355.381	1	6666.525	180	0	0	0	1	-3.48	-1.88	1	3
82	1	-1.26	-0.81	-1.23	3	3	2	3	2	2	2	3	126	0	26868.777	27515.362	27.056	58.908	710	680	37.4	36.24	0.0142	0.02	43.465	0	34667.47	1.51	159.003	3869.2	1	9500	19500	44	147.3	0	1478.213	1234.522	1	663.792	0	0	0	0	1	-1.49	-0.68	0	4
83	0	0	-0.18	-0.04	2	2	1	3	1	1	2	2	126	6	31957.944	50663.12	51.333	81.134	850	780	77.95	75.73	0.0199	0.0023	0	0	1426.63	0.38	103.801	4924.48	1	29000	30000	55	154.5	16.1	2254.634	2635.938	0	790.379	0	1	0	0	1	-0.14	0.04	0	3
84	0	-1.02	-1.29	-0.33	1	1	3	1	1	1	3	1	126	24	25265.752	23960.418	32.817	81.545	860	910	191.4	31.26	0.0184	3e-04	0	0	5593.56	1.39	102.336	4296.77	0	9200	10000	49	149.7	0	1735.674	1915.047	0	337.645	35.51	1	0	0	0	-1.51	-0.22	1	3
85	0	-1.04	0.18	-2.28	1	1	3	1	1	1	1	2	126	7	15584.726	43210.394	12.589	79.322	590	620	84.9	5.57	0.0015	0.0244	32.805	0	14637.83	3.43	190.907	9325.97	0	4000	4000	65	147.2	35.89	2154.939	2850.244	1	737.032	22.76	0	1	0	1	-1.29	-1.47	1	2
86	1	-1.17	-1.83	0.29	1	1	1	1	1	1	1	2	96	6	26547.844	17263.802	25.446	83.226	750	820	498.7	37.78	0.0571	0.021	0	0	34083.11	2.23	164.545	9268.91	1	23000	23000	52	154	15.31	808.047	1912.875	1	1904.156	0	1	0	0	1	-1.83	0	1	0
87	1	-1.46	-1.88	-0.3	1	1	3	2	1	1	1	1	126	0	31818.628	14896.813	15.464	63.394	770	650	340.4	47.25	0.0105	0.0021	0	0	6460.02	0.24	147.722	5441.09	1	5000	5000	44	157.1	13.96	1733.674	1330.128	0	1967.896	68.95	0	0	0	1	-1.9	-0.02	1	1
88	0	-0.83	-0.95	-0.41	2	3	1	2	1	1	3	2	126	0	16402.89	37758.293	42.513	97.876	670	690	446.88	104.12	0.0787	0.0625	0	0	6351.96	0.33	118.001	0	0	5000	6000	45	149.4	0	971	1615.482	0	268.417	44.36	1	0	0	0	-1.91	-0.96	1	3
89	1	-0.61	-0.42	-0.7	2	1	2	1	1	2	1	1	126	5	56065.591	52172.175	57.05	41.75	580	590	53.48	21.51	0.0013	0.0048	34.766	26.09	10362.13	0.61	109.575	3408.76	0	6000	6000	45	146.5	16.49	837.944	2769.19	0	906.151	68.07	1	1	0	1	-1.95	-1.53	1	1
90	1	-1.13	-0.7	-1.22	1	1	2	2	1	2	2	1	126	15	21072.879	8351.079	22.246	65.101	650	630	410.89	55.9	0.0041	0.069	0	0	7922.25	0.62	120.069	4346.17	0	10500	13000	57	144.4	424.3	1340.512	3189.668	1	1030.676	12.29	1	1	0	1	-1.03	-0.33	1	3
91	0	-1.94	-2.24	-0.6	1	1	2	1	1	1	1	3	17	0	66962.494	44550.904	46.55	115.575	770	850	114.42	27.55	0.0172	0.0135	0	0	20857.82	2.05	165.157	1528.12	1	9800	9800	46	149	45.54	598.001	2847.61	1	196.531	258.7	1	0	0	0	-2.49	-0.25	1	4
92	1	-0.63	0.25	-1.66	1	1	2	1	1	1	1	1	126	0	46364.834	22309.998	15.188	38.713	670	650	97.77	18.64	0.0028	0.0051	0	0	1208.06	0.21	88.682	0	0	15000	16000	51	152.2	34.05	1297.588	1836.588	0	1042.899	39.34	1	1	0	1	-1.2	-1.45	1	3
93	0	-0.57	-0.39	-0.71	1	1	2	1	1	1	1	1	49	25	18484.747	10023.214	20.636	58.166	660	670	152.12	19.56	0.0247	0.0036	0	0	5488.32	0.16	150.253	4214.47	0	16000	16000	56	146.4	60.69	2247.926	1169.53	0	2981.492	178.7	1	0	0	1	-1.75	-1.36	1	4
94	1	-2.59	-2.12	-1.97	1	2	1	1	1	1	1	2	126	0	25254.946	14423.058	18.61	28.092	610	630	158.84	8.63	0.0661	0.0083	0	0	4636.2	0.1	105.258	0	0	16000	16000	55	146.5	47.18	743.68	1664.072	1	213.269	19.34	1	1	1	1	-0.05	2.07	1	2
95	1	-1.2	-1.56	-0.26	1	2	1	2	1	1	2	2	126	4	40245.522	7768.571	39.4	83.88	780	720	251.8	59.02	0.0336	0.015	0	0	35532.85	0.82	143.896	1217.05	0	5000	5000	43	144	24.24	1495.099	2224.648	0	397.272	185.3	0	0	0	1	-2.6	-1.04	1	2
96	0	-0.39	-0.69	0	1	1	2	1	1	1	1	1	126	0	23954.886	18484.747	38.65	64.55	830	820	51.74	6.67	0.0113	0.018	26.362	0	25935.73	1.42	1403.986	1869.49	0	20000	22100	58	157.5	0	528.803	1702.359	0	1068.891	61.52	0	0	1	1	-2.08	-1.39	0	3
97	0	-1.31	-0.81	-1.4	3	3	2	2	1	3	2	3	50	12	29754.43	37627.741	45.3	69.25	680	670	88.63	11.21	0.0244	0.0456	35.331	0	4910	0.38	0	1184	0	15000	15000	56	150	0	1177.265	2954.884	1	190.024	39.88	0	0	0	0	-1.09	-0.28	1	0
98	1	-0.97	-1.07	-0.45	3	3	2	3	1	1	3	3	20	2	14305.224	10821.658	54.64	113.15	650	690	219.33	34.84	0.0524	0.0179	0	0	4051.43	0.26	124.16	1018.99	0	13000	13000	47	151.5	59.09	1269.279	1808.429	1	631.218	246.2	1	0	0	1	-1.78	-0.71	1	2
99	0	-0.5	0.24	-1.41	2	1	3	1	1	1	3	1	126	9	49622.694	19764.376	18.12	58.12	660	690	234.92	21.9	0.0392	0.0031	0	0	23347.7	0.18	962.186	0	0	11000	11000	55	160.1	10.77	880.465	1762.763	1	0	30.38	1	0	0	0	0.32	0.08	1	2
100	1	-1.24	-0.94	-1.15	2	2	2	3	1	2	1	2	49	8	29716.148	12708.892	34.06	70.86	710	690	170.38	29.21	0.0019	3e-04	68.663	0	21446.25	0.37	642.606	1258.74	0	9000	9000	62	158	71.38	1555.77	2401.832	0	913.939	294.5	1	0	0	0	-0.85	0.09	1	3
101	1	-1.11	-0.81	-1.09	1	1	3	3	1	1	1	2	126	0	15254.7	11350.693	18.05	118.79	630	660	125.32	33.17	0.003	0.0208	0	0	44778.63	2.3	2754.512	2393.21	1	4000	4000	44	151.3	104	1544.319	2472.754	0	4212.148	0	0	1	0	0	-2.2	-1.39	1	3
102	1	-2.82	-2.03	-2.65	2	3	2	2	1	1	3	3	71	0	23367.037	8912.293	41.44	73.83	710	730	482.75	33.65	0.0029	0.0065	45.978	0	12363.7	0.81	1597.529	2348.11	1	4000	4000	45	148.5	8.61	397.147	2022.235	0	275.798	170.9	0	1	0	1	-3.02	-0.99	1	2
103	0	-1.08	-0.32	-1.6	3	3	3	3	2	3	3	2	48	0	12337.911	13168.759	59.94	105.37	620	590	223.61	71.7	0.0154	0.0517	0	0	4460.51	0.55	1790.41	0	0	9000	11000	50	150.3	48.51	1002.983	3084.775	1	694.155	153.8	1	1	1	0	-1.44	-1.12	1	2
104	0	-2.46	-2.08	-1.79	1	1	3	1	1	1	1	1	126	25	7113.13	10904.875	9.17	30.72	710	810	256.27	44.76	0.0018	0.0231	81.293	0	6337.27	0.15	0	0	0	8000	8000	41	145.3	202.1	1028.849	1981.615	0	213.269	66.61	0	1	0	1	-4.35	-2.27	1	4
105	1	-1.2	-1.06	-0.92	1	1	3	1	1	1	3	2	126	0	10105.315	9614.393	51.88	69.25	690	1450	980.83	65.18	0.0361	1e-04	0	0	12187.54	0.39	897.345	5040.17	1	10000	10000	45	155.7	101.31	2485.647	3067.111	0	2246.995	128.5	1	0	0	0	-1.66	-0.6	1	2
106	1	-1.61	-2.22	-0.08	2	2	3	2	1	1	2	2	126	7	12394.831	13197.622	26.1	75.17	630	650	167.15	14.8	0.0012	0.0172	0	0	12829.4	0.38	0	822.4	0	18800	24000	41	157.5	180.2	1369.435	2510.439	1	907.448	138.5	0	0	0	1	-1.97	0.25	1	3
107	0	-2.33	-2.57	-0.76	1	2	3	2	1	2	2	2	126	9	17078.236	9505.844	20.08	52.05	750	850	250.9	55.18	0.0209	0.0396	0	0	3079.05	0.37	177.863	0	1	6900	9000	42	145.3	150.7	1272.804	1702.359	1	302.652	22.16	0	1	0	0	-2.92	-0.35	1	0
108	1	-2.09	-2.25	-0.96	1	1	2	1	1	1	1	3	126	10	14570.689	18326.766	34.51	42.96	690	610	365.31	58.45	4e-04	0.0127	0	0	15392.3	1.59	1190.33	0	0	10000	10000	44	144.3	629.5	2335.821	2107.363	0	163.532	0	0	1	0	0	-2.97	-0.72	1	3
109	1	0.22	0.18	-0.11	1	2	3	1	1	1	1	1	116	5	48536.377	10877.123	26.83	64.55	690	710	346.51	67.54	0.0088	0.0117	0	0	18359.15	1.02	822.413	1303.52	1	15000	15000	60	153.2	11.67	1045.143	3694.365	0	547.609	52.91	1	1	0	0	-0.82	-1	1	2
110	0	-0.23	0.26	-0.9	1	2	2	2	2	2	3	2	126	0	20480.403	26185.878	26.55	76.25	670	780	273.08	14.8	0.0255	0.0679	26	0	2211.5	0.48	419.881	1422.79	1	6000	6000	54	152.2	70.37	985.344	2531.389	1	362.772	7.78	1	1	0	0	-1.83	-2.09	1	2
111	0	-1.22	-0.24	-1.96	1	3	3	3	1	2	2	2	82	5	10269.859	7847.683	35.64	95.88	750	670	160.88	150.08	0.0635	0.0459	48.917	0	9186.65	0.81	1059.034	1363.18	0	6500	8000	51	152.5	0	2010.166	3751.891	0	570.204	9.02	0	1	0	1	-1.03	-0.79	1	4
112	1	-1.91	-1.56	-1.56	1	2	1	1	1	2	1	2	13	0	11771.746	16924.052	46.99	55.92	620	710	350.28	50.1	8e-04	0.0084	0	0	7892.9	0.78	899.451	1109.11	1	10000	10000	42	146.4	8.13	1932.086	1248.037	0	775.412	94.42	1	0	0	1	-1.29	0.27	1	1
113	0	-0.73	-1.17	0.11	3	3	3	3	1	2	3	3	126	12	14128.923	8112.119	66.58	76.87	810	890	196.95	73.16	6e-04	0.0102	28.915	0	29141.91	0.42	893.149	2078.42	0	10600	13000	44	145	12.67	2422.904	2406.692	0	2364.118	39.2	0	0	0	1	-2.57	-1.4	1	1
114	1	-2.22	-0.48	-3.51	1	2	2	1	1	1	1	2	126	8	16280.945	6438.494	52.38	53.93	670	770	162.69	16.2	9e-04	0.0176	0	0	8139.89	0.52	254.784	0	0	8000	8000	54	153	114	1411.443	1620.689	1	582.122	340.5	1	1	0	1	-2.4	-1.92	1	0
115	0	0.1	-0.66	0.8	1	1	2	1	1	1	1	2	126	9	17481.053	9532.963	58.02	73.39	650	770	300	6.72	0.0438	0.1455	0	50.512	12286.55	0.15	369.517	0	0	12000	12000	50	152.2	27.11	2751.228	1179.423	1	1414.96	0	1	0	0	0	-1.51	-0.85	1	2
116	1	-2.26	-2.05	-1.55	2	3	3	2	1	1	3	1	116	0	17294.788	13545.106	20.79	53.76	730	770	254.72	32.11	0.0029	0.0135	53.747	0	12308.58	1	759.618	669.34	0	10000	10000	39	137	95.01	2497.346	2140.744	0	849.646	186	1	0	0	0	-3.68	-1.63	1	2
117	0	-1.27	-0.48	-1.8	1	3	3	1	1	1	1	2	120	2	9084.293	21910.389	44.82	49.86	650	750	273.08	33.13	0.045	0.0017	0	0	17608.66	0.18	498.555	0	0	9000	9000	45	147.4	20.75	1959.368	3165.31	0	354.695	121.9	0	0	0	1	-2.12	-1.64	1	2
118	0	-2.75	-1.53	-3.09	1	1	1	1	1	1	1	2	126	0	18640.06	24189.67	57.05	65.14	670	740	301.84	31.85	0.0033	0.0419	0	0	33654.38	1.24	693.66	5753.11	1	6600	10000	38	144.4	76.1	2268.077	3521.395	1	200.844	88.94	0	1	0	1	-3.39	-1.86	1	4
119	1	-0.97	-1.91	0.61	1	1	2	1	1	1	1	1	126	0	14884.799	29742.287	22.52	48.4	850	760	180.56	18.2	0.0381	0.0175	32.707	0	18013.45	0.91	399.992	5478.57	0	8500	8500	54	155.2	25.11	1594.188	852.042	1	0	6.93	1	1	0	1	-1.39	0.52	1	1
120	1	-2.24	-2.06	-1.38	2	3	3	3	1	1	3	1	6	15	20978.84	19406.6	45.64	69.78	700	650	105.88	32.11	0.001	0.0031	26	0	5399.24	0.06	813.914	0	1	42000	50000	52	145.2	7.1	2370.026	1333.694	1	353.205	61.14	1	1	1	1	-1.02	1.04	1	1
121	1	-1.71	-0.23	-2.96	1	3	2	1	1	2	1	1	126	10	14086.708	37276.017	16.82	52.38	790	950	282.76	31.98	0.0174	0.0148	0	0	2279.77	0.36	35.78	0	0	7000	7000	64	164.1	0	1146.63	1146.623	1	4336.202	52.07	1	1	0	0	-1.45	-1.22	1	2
122	1	-1.76	-1.63	-1.14	1	1	3	1	1	1	1	1	126	0	18145.733	36441.927	24.41	65.02	690	730	253.65	42.16	0	0.0032	27.1	0	4722.32	1.79	78.177	2438.36	1	9900	13000	62	162.6	259.8	2225.63	2185.818	0	170.523	185.1	1	0	0	0	-1.35	0.28	1	1
123	0	-0.33	-1.45	0.99	3	3	2	3	1	3	2	3	26	7	39459.303	35666.77	37.58	63.86	970	950	312.61	72.67	0.058	0.0291	0	0	5480.67	1.65	1146.435	0	0	40000	70000	71	163	11.96	328.567	1688.898	0	588.289	92.17	1	1	1	1	-3.41	-1.96	0	1
124	0	0.39	1.41	-1.57	1	1	2	1	1	1	1	1	27	23	8691.218	42963.508	50.07	87.95	950	850	391.46	57.1	0.0151	0.0028	0	0	2650.23	0.33	225.508	0	1	6000	6000	53	146	528.7	1172.137	2372.822	1	815.151	64.82	0	1	0	1	-1.09	-2.5	0	1
125	1	-1.88	-1.61	-1.45	2	2	2	1	1	1	3	2	124	0	17144.751	46339.72	18.15	39.39	840	790	342.78	55.32	0.0097	0.0195	27.817	0	7833.89	1.03	333.935	2938.71	0	21500	32000	52	149	23.13	1474.471	2650.334	0	475.136	29.01	1	1	1	1	-0.93	0.68	1	0
126	1	-1.32	-1.61	-0.45	3	3	2	3	1	2	3	2	126	0	13381.126	74871.279	14.78	55.5	780	770	145.96	62.24	0	0.0214	90.626	41.522	11403.32	0.55	713.097	2771.11	0	16000	16000	41	146.5	96.89	1457.679	2553.366	0	1386.54	94.13	1	1	0	0	-1.57	0.04	1	0
127	1	-1.46	-1.24	-1.17	3	3	3	2	2	3	2	3	126	2	38122.424	67126.55	11.84	18.36	800	770	694.41	21.66	0.0135	0.0016	0	0	6866.08	0.26	547.301	0	0	20000	20000	50	187.4	5.9	1444.672	1320.321	0	921.634	32.59	1	1	1	1	-0.96	0.28	0	1
128	1	-0.33	-0.1	-0.55	1	1	3	1	1	1	1	1	1	0	13277.603	60902.026	53.22	76.21	890	990	287.95	113.46	0.0368	0.013	35.311	0	12110.68	0.33	490.356	0	0	40000	50000	61	149	44.26	1190.98	1960.454	0	637.68	196.9	1	1	1	1	-1.1	-1	1	2
129	0	-0.63	-0.3	-0.88	1	1	2	1	1	1	1	2	126	3	17857.454	46290.865	58.69	55.85	870	960	349.2	32.49	0.0026	4e-04	26.598	0	4287.71	0.63	362.126	1586.58	1	13000	20000	41	150	266.3	1223.667	501.324	1	1295.591	76.15	0	1	0	0	-1.45	-1.15	1	3
130	1	-1.3	-0.65	-1.53	1	1	3	2	1	1	1	1	126	0	4858.987	16471.131	18.89	51.5	750	920	335.48	34.56	0.0601	0.0012	0	0	24157.38	1.09	747.5	2847.18	0	6000	6000	69	150	6.78	1583.328	2063.411	1	372.479	68.96	0	0	0	0	-1.08	-0.43	1	2
131	1	-1.59	-0.07	-2.88	2	2	2	2	1	1	3	1	34	17	32025.423	38808.591	34.01	99.49	670	730	416.55	54.51	0.0044	0.0357	40.399	0	10390.11	0.85	298.779	5684.13	0	11000	12000	68	159.3	7.1	1581.327	2911.831	1	510.636	0	1	0	0	0	-0.39	-0.32	0	2
132	1	-1.17	-0.56	-1.46	3	3	3	3	1	1	3	3	126	5	19734.79	42502.616	19.73	41.09	610	810	320.86	52.92	3e-04	0.0174	31.664	0	5535.1	0.62	268.179	5978.98	1	6000	6000	70	148.8	0	1987.349	2063.411	0	781.772	34.8	1	1	0	1	-1.14	-0.58	1	2
133	0	-1.92	-1.48	-1.59	2	1	3	3	1	1	3	3	103	5	10698.724	34568.902	28.41	47.74	650	640	61.46	12.1	0.0187	0.0458	205.054	28.857	4099.28	0.55	249.186	6278.27	1	5000	5000	35	151	0	1132.875	1952.032	1	255.949	20.06	0	0	0	1	-4.66	-3.18	1	0
134	0	-2.05	-1.57	-1.69	2	2	3	2	1	1	3	1	73	19	28870.24	99896.017	28.65	55.73	610	670	362.32	27.35	0.006	0.0015	29.121	0	6440.38	1.14	429.347	1109.11	1	8000	8000	54	147	121.7	2281.769	2773.757	1	906.64	126.4	1	1	1	1	-2.62	-1.05	1	0
135	0	-1.45	-0.62	-1.95	3	2	2	1	1	1	2	1	46	0	13510.893	23471.934	24.56	57.18	690	1010	169.29	58.6	0.023	0.0285	0	0	11102.13	0.69	526.187	2923.44	1	10000	10000	44.5	153	57.9	1637.746	2096.315	0	1565.286	7.25	1	1	0	1	-0.45	0.17	1	4
136	1	-0.82	-0.47	-0.97	2	2	2	1	1	1	3	1	35	0	20307.189	28798.22	38.89	61.09	690	790	285.91	56.53	0.0418	0.0296	36.911	0	5818.17	0.42	1560.859	0	0	15000	15000	66	149	87.72	2291.204	1818.454	1	1837.443	164.4	1	0	1	1	0.14	0.61	1	0
137	1	-1.13	-0.95	-0.93	1	2	2	2	1	1	1	2	114	0	21473.392	23569.191	20.4	31.1	750	680	393.63	56.94	0.0146	0.0188	0	0	7259.29	0.29	514.521	852.79	0	10000	10000	62	152	22.89	1943.385	3064.175	0	344.238	353.1	1	0	0	1	-0.18	0.77	1	0
138	1	-0.56	0.54	-1.88	2	2	2	2	1	1	2	1	126	0	38808.591	30641.01	34.87	49.97	730	690	291.75	79.85	0.0294	0.0042	40.312	0	7057.26	0.45	457.596	1288.6	0	17000	20000	52	152.5	14.67	853.84	1480.334	0	626.38	8.02	1	1	0	0	0.48	-0.0600000000000001	1	1
139	1	-1.14	-1.1	-0.68	2	1	2	1	1	1	1	1	40	9	10001.883	26890.542	19.69	51.82	730	1470	452.98	95.33	4e-04	0.0065	38.307	0	3644.26	0.23	293.773	0	0	10000	10000	47	149	9.97	964.096	4964.03	1	1399.332	9.26	1	0	0	1	-1.84	-0.74	1	3
140	0	-2.72	-2.85	-1.18	3	2	2	2	1	1	2	1	111	0	15262.415	29304.455	12.95	57.55	720	810	135.2	17.29	0.0016	8e-04	0	0	10952.33	1.48	679.4	0	0	10000	10000	40	149.4	0	1091.057	1960.454	1	1950.069	32.41	0	1	0	1	-4.75	-1.9	1	3
141	1	-0.6	0.68	-2.11	2	2	1	2	1	2	2	2	126	0	14271.589	25792.712	19.69	39.39	590	550	147.21	10.39	0.0225	0.0075	32.365	0	3954.87	0.68	224.372	0	0	18000	25000	52	154.5	24.96	2031.758	799.845	0	1290.358	16.68	1	1	0	1	-0.39	-1.07	1	3
142	1	-0.71	-0.12	-1.19	1	1	3	1	1	1	1	1	74	6	12382.704	39154.735	22.88	61.23	690	780	171.98	28.87	0.0052	0.0051	0	0	2440.56	0.29	174.862	3245.88	0	36500	37000	49	152.5	8.21	1678.554	2301.409	1	409.051	8.78	1	0	1	0	-1.33	-1.21	0	0
143	0	-0.04	0.41	-0.86	1	1	1	1	1	1	1	1	101	16	98234.337	42917.261	19	58.57	860	920	116.31	16.83	0.0113	0.0175	26.748	0	6951.96	0.29	455.772	0	0	13000	13000	52	156.6	24.64	1447.742	2974.301	1	483.676	0	1	1	0	1	0.38	-0.03	1	2
144	1	-0.91	-0.88	-0.65	1	1	2	1	1	1	1	1	93	0	17456.942	16694.533	21.83	70.04	690	690	296.69	78.02	0.0457	0.0019	48.222	0	55826.74	1.51	1218.897	2649.75	0	22000	22000	41	143.5	0	903.532	1307.019	0	0	0	1	0	0	0	-0.91	-0.03	1	1
145	1	-0.34	-0.53	-0.13	1	1	1	1	1	1	1	2	56	0	17914.962	45417.971	37.05	45.22	730	750	424.01	29.88	1e-04	0.0013	39.615	0	41967.89	0.26	1373.924	1809.89	0	7800	8000	57	155	658.3	1535.954	2063.411	0	247.846	80.7	0	1	0	1	-0.73	-0.2	1	2
146	1	-0.36	-0.9	0.29	1	1	3	1	1	1	1	2	56	0	22319.777	35494.01	47.37	97.85	790	750	124.59	86.14	0.0035	0.0135	46.4	41.532	3669.25	0.17	428.753	0	0	12000	25000	45	148	50.24	1467.937	2581.435	0	492.202	44.01	1	0	0	0	0.05	0.95	1	0
147	1	-1.15	-0.85	-1.01	1	2	3	1	1	1	1	2	85	0	38636.287	77930.99	57.31	70.21	750	650	161.73	16.98	0.023	0.0127	0	0	4978.34	0.75	592.53	0	0	5800	6000	50	153.9	0	1658.374	1401.652	1	1013.22	35.47	1	1	0	0	-1.31	-0.46	1	1
148	1	-1.26	-0.8	-1.29	1	3	3	1	2	2	1	2	126	5	24784.78	46682.773	20.59	52.24	660	730	504.64	24.22	0.015	0.0078	35.077	0	3577.77	0.59	341.795	0	1	10000	10000	48	149	75.2	1804.429	2005.065	1	2172.411	89.38	1	1	0	1	-1.91	-1.11	0	0
149	0	0.29	0.33	-0.18	2	2	2	3	1	1	3	2	126	4	20634.361	20161.009	10.72	34.2	720	840	604.26	120.14	0.0566	0.0249	30.174	0	7182.17	0.16	350.244	4529.15	0	12000	12000	51	155	61.96	1644.57	1986.7	1	687.258	48.61	1	1	0	1	0.21	-0.12	0	1
150	1	-0.69	0.33	-1.87	1	3	2	2	1	1	2	3	110	4	37416.264	34382.934	26.54	55.26	610	650	168.97	39.77	0.0133	0.0047	44.663	0	9576.76	0.82	513.877	0	0	6400	7000	45	153	0	1884.7	1528.69	1	675.902	0	0	0	1	1	-0.78	-1.11	1	1
151	0	-2.76	-2.27	-2.13	1	2	3	1	1	1	2	1	126	8	23816.564	28211.301	22.51	42.81	790	750	302.72	83.79	0.0726	0.0371	32.715	0	30077.03	0.43	1103.547	0	0	16000	16000	37	146.5	19.38	1597.4	1700.25	0	606.623	93.64	1	0	0	0	-1.95	0.32	1	4
152	1	-0.94	-1.24	-0.22	1	1	1	1	1	1	1	1	49	2	28470.555	29768.53	33.89	46.55	830	840	307.3	48.61	3e-04	0.0111	445.926	94.077	2440.56	2.17	234.001	0	0	8000	8000	44	142.5	407	1194.63	1421.38	0	561.497	166.6	0	1	0	1	-2.38	-1.14	1	0
153	1	-1.09	-0.24	-1.77	1	3	2	3	1	3	2	2	126	22	22440.589	32243.771	27.87	39.11	620	720	141.74	49.58	5e-04	0.0248	0	0	7511.23	0.37	250.306	591.95	0	35000	35000	66	156.1	58.38	1752.15	2455.57	1	1373.826	86.72	1	1	0	0	-1.63	-1.39	1	2
154	0	-0.89	0.38	-2.27	1	1	2	1	1	1	1	1	126	10	23988.599	31156.542	17.69	38.89	640	1150	143.85	20.38	0.0039	0.0272	28.067	0	4031.19	0.14	423.422	0	0	11200	12000	39	145.5	52.63	1044.85	1621.66	1	3701.688	374.7	1	1	0	1	-9	-9.38	0	2
155	0	-2.75	-2.16	-2.34	1	2	1	1	1	1	3	2	126	5	23042.534	43797.187	36.01	59.89	720	890	76.66	14.88	0.0233	0.0024	0	0	11859.08	0.43	568.932	0	1	7200	7200	45	157	9.65	1597.4	614.93	0	200.844	14.93	1	0	0	1	-0.83	1.33	1	3
156	0	-2.11	-1.98	-1.38	1	1	3	1	1	1	1	1	122	4	15798.571	31895.569	64.32	80.11	690	660	392.35	95.58	0.0052	1e-04	33.153	0	7902.74	0.17	1682.281	0	1	7000	7000	43	149	98.88	1181.58	2556.29	0	420.64	6.61	0	0	0	0	-2.97	-0.99	1	1
157	0	-0.7	-0.03	-1.32	1	1	2	1	1	1	2	2	102	1	42222.382	37460.424	20.04	35.81	710	820	442.88	49.58	0.0117	0.0346	29.472	0	2525.59	0.52	318.276	513.79	0	29000	36000	56	149	5.98	1838.85	1470.2	0	694.365	10.57	1	0	1	1	-0.49	-0.46	1	0
158	1	-1.06	-0.43	-1.49	3	3	2	3	2	3	3	3	126	0	20204.048	31547.642	21.8	43.19	610	670	554.29	67.18	0.0489	0.0048	0	0	19838.62	2.17	1527.051	0	0	6200	10000	45	160	20.97	1069.58	1128.76	1	3602.727	251.1	0	0	0	1	-1.02	-0.59	1	4
159	1	-1.21	-0.35	-1.87	1	1	2	1	1	1	1	1	100	21	31199.981	31373.778	48.49	38.22	650	790	405.26	110.42	6e-04	0.0223	136.325	127.628	2982.7	0.29	147.087	0	0	7000	7000	61	154.6	17.39	596.37	1468.75	0	1835.165	15.35	1	0	0	0	-0.94	-0.59	1	0
160	0	-0.08	0.38	-0.84	2	3	3	2	1	1	2	2	126	0	35435.043	30548.809	44.07	69.35	710	660	680.38	42.16	0.2223	0.002	129.179	37.163	4348.03	1.36	303.787	1800.9	0	9000	9000	66	163.5	52.18	1670.75	1858.43	1	763.018	65.38	1	1	0	1	-1.52	-1.9	1	2
161	0	-0.24	0.52	-1.36	3	3	3	3	2	3	1	3	126	5	29422.112	39898.74	27.09	32.22	790	750	409.21	55.52	0.0059	0.0319	0	0	6141.45	0.92	277.644	3725.05	0	18000	20000	60	149.4	10.53	1758.49	1109.71	1	1088.767	0	1	1	0	0	0.15	-0.37	0	1
162	1	-1.07	-1.1	-0.66	1	1	1	3	1	2	2	1	36	3	28038.523	61236.34	30.35	48.38	830	750	206.03	139.79	0.0356	0.0087	46.151	0	9442.84	2.61	2053.987	3669.58	1	6000	6000	48	151.1	47.08	398.71	2069.04	0	159.381	168	0	0	0	0	-2.54	-1.44	1	0
163	0	-2.17	-1.27	-2.35	1	1	1	1	1	1	1	2	48	5	39453.98	62259.405	42	63.84	550	600	93.2	9.67	0.0026	5e-04	0	0	4854.38	0.25	610.319	593.94	0	7000	7000	54	156.6	10.07	588.62	1133.86	1	332.204	170	0	0	0	0	-1.72	-0.45	1	0
164	0	-0.91	-0.74	-0.78	3	3	3	3	3	3	3	3	126	16	24935.082	48762.613	59.61	61.51	710	800	460.09	32.42	0.0054	0.0016	28.866	0	4397	0.23	1199.735	3113.27	0	13000	17000	49	148	23.38	1717.46	2542.59	1	4982.876	61.46	1	0	0	0	1.7	2.44	1	1
165	0	-0.84	-0.02	-1.65	2	1	3	3	1	1	3	1	68	6	16968.826	29681.905	76.64	93.51	550	600	373.58	147.67	0.0027	0.0175	35.988	0	22734.64	2.34	1333.634	4334.49	1	10000	10000	55	153	8.52	1266.31	2913.38	1	712.878	41.82	0	0	0	0	-1.69	-1.67	1	3
166	0	-1.97	-2	-0.98	1	1	3	2	1	1	1	2	1	0	48716.613	26442.319	31.62	50.39	820	830	131.21	9.3	0.0018	0.0148	0	0	4348.03	1.33	845.57	2465.49	0	8000	15000	77	159	0	1228.9	1808.09	1	3065.622	34.85	1	1	0	1	-1.82	0.18	1	2
167	1	-0.48	-0.14	-0.83	3	3	3	3	2	3	3	3	41	9	23687.546	30678.973	25.24	42.08	650	660	136.63	123.86	0.0315	5e-04	39.318	0	6187.95	0.17	568.932	3425.37	1	9000	9000	55	152	223.8	836.18	1145.38	1	3477.174	147.9	0	1	0	0	-1.6	-1.46	1	4
168	0	-0.08	-0.07	-0.31	1	2	2	1	1	1	2	2	17	27	18092.437	33989.158	85.76	67.01	710	850	206.03	39.11	0.0022	0.0239	66.617	55.119	9576.76	0.27	694.46	1563.39	0	69000	70000	51	152.5	57.88	1281.15	3068.74	0	790.454	344	1	0	1	1	-1.06	-0.99	1	3
169	0	-1.69	-1.43	-1.31	3	3	3	3	3	3	1	3	1	20	38743.709	59493.799	12.68	47.18	690	860	315.93	57.79	0.0446	0.0116	33.174	0	15592.21	0.85	1140.574	2901.32	0	17000	28250	50	154	46.43	1009.45	411.29	0	2067.031	136.5	1	1	0	1	-0.94	0.49	1	1
170	1	-2.64	-1.95	-2.43	3	2	2	3	1	1	3	2	81	0	34645.679	39187.436	18.52	64.81	670	730	210.25	29.76	4e-04	0.0028	102.089	0	1310	0.79	435.897	1297.63	0	16000	16000	39	143	0	1345.52	1313.83	0	617.91	29.32	0	1	0	1	-1.82	0.13	1	0
171	1	-2.27	-1.66	-2.1	3	1	2	2	1	1	3	3	126	7	23085.532	45790.08	40.77	68.8	660	690	154.13	33.44	5e-04	0.014	0	0	3878.5	2.14	492.242	2987.69	0	16000	17000	50	154.3	77.61	463.03	993.76	0	558.676	37.02	1	1	1	0	-1.76	-0.1	1	4
172	1	-1.27	-0.3	-2.03	1	1	3	2	1	1	3	1	116	0	36798.644	38832.403	18.56	49.96	620	640	106.89	7.9	0.0074	0.0048	0	0	4251.5	2.44	845.57	3000.13	0	12000	14000	58	153	0	458.63	540.18	1	689.165	200.7	1	0	0	1	0.35	0.65	1	0
173	0	-1.35	-1.33	-0.83	1	1	2	1	1	1	1	1	126	0	33290.099	32853.808	23.8	34.15	660	670	269.39	65.58	0.0063	0.0019	30.291	0	44702	0.35	1107.728	3587.2	0	12000	12500	46	149.4	39.17	3406.82	1533.13	0	1777.34	80.43	1	1	0	0	-2.35	-1.02	1	3
174	1	-1.27	-1.43	-0.57	3	2	3	3	1	2	3	3	126	4	25311.819	41067.186	26.99	96.52	780	880	176.02	24.85	0.0311	0.0294	30.821	0	1324.5	0.54	76.501	2556.81	1	4000	4000	48	150.4	122	936.78	2589.74	0	1342.389	12.64	1	1	1	1	-3.78	-2.35	1	0
175	0	-0.37	0.36	-1.36	3	1	2	2	1	2	3	2	126	0	29365.584	22457.433	24.77	46.59	750	890	163.61	24.23	0.019	0.0143	0	0	301	0.83	231.741	1197.16	0	24000	30000	62	151.5	21.73	1149.24	1259.59	0	0	38.37	1	1	1	1	1.35	0.99	1	0
176	1	-0.95	-0.35	-1.38	2	3	2	2	2	1	3	1	126	0	21978.152	53084.755	24.49	52.3	680	800	263.47	47.68	0.0035	0.0127	0	0	5195	0.28	313.813	915.75	0	9000	10000	61	150	99.53	2285	1455.75	1	1828.496	36.74	1	1	0	1	0.02	0.37	1	2
177	0	-1.1	-1.17	-0.51	3	3	2	3	1	1	3	1	22	4	37724.63	21300.363	40.93	77.99	640	870	166.71	20.74	0.0318	0.0337	0	0	21181	1.26	3101.432	2673.21	0	7000	7000	44	150.4	160.4	1132.58	1447.12	1	1168.049	314	0	1	0	0	-1.3	-0.13	1	3
178	1	-1.29	-1.38	-0.56	2	1	2	1	1	1	3	1	126	0	22817.406	27019.408	16.85	40.77	890	940	153.5	18.26	0.0025	0.0034	0	0	49068	0.84	1511.9	1880.01	1	12000	12000	50	149	0	949.23	608.35	1	196.359	6.26	1	1	1	1	-1	0.38	0	4
179	0	-0.73	0.13	-1.57	3	3	3	3	1	1	3	2	54	0	23217.937	35219.515	37.78	47.67	780	790	390.57	88.54	2e-04	0.0038	0	0	13691.5	2.52	3843.498	953.04	0	6000	6000	47	149	28.7	1054.03	893.46	0	1952.333	96.39	0	1	0	1	-1.59	-1.72	1	3
180	1	-1.72	-1.52	-1.27	3	3	3	3	1	3	3	2	52	0	21818.553	21459.727	22.18	70.47	780	750	221.67	54.06	0.0166	6e-04	113.896	0	6550	2.07	545.3	1454.58	1	7000	7000	40	147	256.5	833.55	2263.59	0	466.995	976.7	0	1	0	0	-1.93	-0.41	1	4
181	1	-2.43	-2.64	-0.95	2	1	3	1	1	1	3	1	57	0	15778.176	27838.585	49.43	49.32	750	1730	392.57	111.94	0.0322	0.0033	0	0	3905	0.13	458.205	587.66	0	20000	20000	52	146	81.04	2490.15	1804.45	1	2467.459	14.26	0	1	0	1	-3.26	-0.62	1	3
182	0	-0.56	-0.3	-0.77	1	1	2	1	1	1	2	1	101	22	17010.977	39472.806	37.85	44.98	780	1400	431.91	97.12	0.019	0.015	26	0	15769	0.76	895.244	4705.58	0	7000	7000	49	147.3	73.87	1148.28	543.02	1	469.03	35.61	1	1	0	1	-1.93	-1.63	1	0
183	0	-0.54	-0.76	-0.13	2	1	3	2	1	1	3	2	126	3	36179.691	31371.314	42.93	67.89	720	650	173.72	144.61	0.0068	0.0192	36.653	0	3462	0.25	0	4023.53	0	7000	7000	51	153	11.2	1068.87	2425.77	1	1381.685	118.5	0	0	0	0	-2.55	-1.79	1	1
184	1	-1.68	-0.18	-2.99	3	3	2	3	1	1	3	3	126	4	15060.313	19074.655	29.91	48.47	770	910	77.38	35.23	0.0095	0.0022	0	0	14505	0.78	737.267	9404.88	0	8000	8000	48	152.5	0	1085.04	1976.32	0	0	19.84	1	0	0	0	-2.43	-2.25	0	1
185	1	-0.63	-0.48	-0.66	1	2	2	1	1	1	3	2	39	4	19590.675	14019.402	53.46	110.17	750	810	145.22	15.41	0.0073	0.0266	0	0	4475	1.09	570.302	4410.4	0	30000	30000	53	155	75.82	860.46	598.56	1	822.519	21.66	0	0	1	1	0.94	1.42	1	3
186	0	0.06	0.27	-0.48	2	3	2	1	1	1	1	3	126	0	20345.445	28249.765	16.31	47.78	990	820	115.84	25.73	8e-04	0.0014	0	0	4436	1.26	328.334	2744.26	0	8000	15000	67	148	5.42	674.46	1457.58	0	9908.164	6.45	0	0	0	1	-0.98	-1.25	1	4
187	1	-2.16	-1.87	-1.5	3	3	2	3	2	3	3	3	51	0	28332.133	27838.585	19.04	32.93	790	920	212.12	78.14	0.0683	0.0015	0	0	13368	0.56	547.301	4833.09	0	7000	7000	38	150.5	0	1028.3	1030.73	1	529.337	9.2	1	1	0	1	-1.53	0.34	1	0
188	1	-0.98	-1.15	-0.38	2	2	2	3	1	1	3	1	73	6	24061.156	30950.987	45.48	73.78	730	790	190.81	38.59	0.0112	4e-04	0	0	4279.5	1.19	793.541	6502.08	0	8000	9000	32	144	0	732.65	878.6	0	454.752	11.7	1	1	0	1	-1.18	-0.03	1	1
189	1	-1.13	-0.09	-2.07	2	1	2	2	1	1	3	1	126	0	22377.5	33194.659	33.13	73.96	730	830	312.23	28.32	0.0382	0.0228	0	41.968	5619.5	1.91	558.049	8062.28	1	10000	10000	57	150.2	62.6	163.08	399.65	1	3675.381	0	1	0	0	0	-1.63	-1.54	1	2
190	0	-1.62	-2.02	-0.33	3	3	2	3	3	3	1	3	116	5	23619.098	24181.867	18.53	37.6	780	720	98.03	7.73	0.0283	0.042	43.372	0	13005	0.51	452.132	2254.94	1	7000	7000	55	154	95.1	959.85	702.28	1	1668.345	360.6	0	0	0	0	-2.09	-0.0699999999999998	0	4
191	1	-2.33	-1.54	-2.28	3	3	1	3	2	3	1	2	126	20	33194.659	19908.37	21.07	52.37	670	620	174.36	23.46	0.0197	0.0028	0	0	3731.5	1.65	185.008	758.62	1	6000	6000	42	151.4	89.3	562.89	685.74	0	1135.497	72.42	0	0	0	0	-1.13	0.41	1	1
192	1	-0.81	-0.21	-1.32	1	3	2	1	2	1	1	3	126	4	24988.338	26326.268	19.89	42.61	710	710	254.57	49.38	0.0027	0.0625	0	0	14652	0.44	1408.08	1029.36	0	8000	8000	39	148.2	133.9	1419.12	598.56	0	0	126	0	1	1	1	-1.73	-1.52	1	3
193	0	-1.18	-0.53	-1.56	1	1	2	1	1	1	2	1	1	0	18439.787	35654.944	65.37	62.32	720	1010	296.56	44.99	0.0027	0.026	34.147	40.986	4899	1.19	204.314	1401.43	0	8400	10000	57	154.2	15.08	1122.79	1207.89	0	1101.132	13.71	1	0	0	0	2.61	3.14	1	0
194	0	-1.65	-0.46	-2.53	3	2	1	2	1	2	2	2	126	27	18638.169	49604.673	29.4	31.94	840	880	278.73	175.21	0.0135	0.0011	0	0	3103.5	1.68	75.657	1107.99	1	14000	14000	33	135	231	1090.04	1825.28	0	598.266	47.88	0	1	0	1	-0.68	-0.22	1	1
195	0	-1.18	-1.1	-0.76	3	3	2	3	3	3	3	3	78	5	33981.09	28793.627	22.75	61.58	600	730	233.32	34.31	0.0231	0.0223	69.438	54.186	6871	1.07	1188.774	1454.58	0	9000	10000	49	149	0	1516.73	2679.3	1	0	10.08	1	1	0	1	-1.22	-0.12	1	1
196	1	-1	-0.88	-0.76	3	3	3	3	2	2	3	3	126	0	26978.557	55250.149	30.85	67.84	780	700	349.59	75	0.0215	0.001	0	0	2024.5	0.72	475.393	2431.66	0	10000	10000	44	145.5	169.1	1386.75	1317.63	0	1095.414	92.13	0	1	0	1	-3.1	-2.22	1	1
197	0	-0.52	0.09	-1.26	2	3	2	2	1	2	3	3	47	0	31708.555	32216.088	33.13	87.04	950	900	262.28	29.85	0.0268	0.0014	0	0	2601.5	1.18	541.312	2190.28	0	18000	18000	50	148	51.14	640.07	528.06	0	669.947	76.88	1	1	1	0	-0.6	-0.69	0	0
198	0	-0.72	-0.23	-1.18	1	1	1	1	2	1	2	1	126	3	29960.69	20167.455	20.12	60.85	640	700	289.65	44.41	0.0064	0.0111	33.606	36.448	286	0.58	284.875	5077.42	0	15000	15000	67	151.6	0	1521.11	2629.74	0	590.451	21.78	1	0	1	1	0.71	0.94	1	0
199	1	-2.11	-1.55	-1.81	2	1	3	2	2	3	1	2	126	0	25341.53	25163.322	26.7	32.23	650	670	114.1	17.88	0.0058	0.0328	30.273	29.796	2071.5	1.05	217.534	3177.04	1	5000	5000	38	142	407	1632.26	1969.9	1	0	11.04	0	1	0	0	-1.08	0.47	1	0
200	0	-1.45	0.05	-2.82	1	2	3	1	1	1	2	1	126	3	27996.56	24345.087	54.41	90.9	660	710	1074.78	287.1	0.0012	0.0191	0	0	1884	2.22	223.234	5465.66	1	4800	4800	41	143.1	9.42	1968.27	2108.11	1	1150.803	96.1	1	1	0	1	-1.59	-1.64	1	4
201	1	-2.77	-2.4	-1.91	3	2	2	3	2	1	3	3	126	9	22183.57	15302.991	27.49	24.92	560	840	72.06	9.07	0.0326	0.0477	46.389	39.044	2574	0.3	165.769	744.89	0	6000	6000	40	153.1	8.2	1477.58	2042.61	1	3107.757	0	0	0	0	1	-2.49	-0.0900000000000003	1	2
202	0	-1.05	-0.35	-1.58	3	2	2	3	2	1	3	3	126	0	16136.77	18962.216	45.89	81.68	640	840	171.01	59.21	0.0299	5e-04	95.656	0	5610	3.27	643.356	5500.21	1	5500	5500	43	155	38.68	1240.7	1842.49	0	2997.03	36.53	0	1	0	1	-1.82	-1.47	1	3
203	0	-0.89	-0.47	-1.09	3	2	2	3	3	2	3	1	126	0	38995.19	25056.46	46.75	55.48	630	990	465.74	74.65	5e-04	0.0027	0	48.643	2478	0.51	141.97	4364.77	1	7300	7300	50	154.3	0	2672.37	3138.33	1	1958.947	33.32	1	1	0	0	-2.35	-1.88	1	2
204	0	-1.73	-0.81	-2.17	1	1	1	1	3	1	2	1	126	1	25948.4	19175.198	39.16	50.22	560	800	279.15	13.91	0.0607	0.0043	0	26.441	22045	1.9	1990.504	5799.13	0	14000	16000	54	148	0	1611.26	830.01	1	1586.084	5.82	1	1	0	0	-0.09	0.72	1	0
205	0	-1.96	-0.66	-2.8	1	1	3	1	1	2	3	1	126	5	17215.48	19281.634	18.24	35.29	860	970	192.46	29.59	0.0069	0.0501	44.832	0	2076	1.08	660.021	3865.65	0	9000	9000	43	147	9.6	1826.64	1373.84	1	1318.918	196.1	0	1	0	1	-1.09	-0.43	1	1
206	1	-0.5	-0.44	-0.48	3	2	3	3	2	2	3	1	101	10	32438.44	22148.203	23	55.29	800	980	511.43	34.44	0.0062	0.0636	0	0	13538	0.09	263.161	357.05	0	8000	9000	42	151.2	55.54	1289.49	1624.74	1	180.913	53.24	1	1	0	1	-1.03	-0.59	1	2
207	0	0	-0.05	-0.17	3	3	1	3	1	3	2	3	80	0	22431.21	21759.174	28.37	63.22	840	910	250.79	135.08	0.0115	0.0234	195.451	45.144	9432.5	0.25	1377.869	3465.47	0	12000	12000	50	148	20.45	1259.59	2349.88	0	2296.372	63.23	1	0	1	1	-1.07	-1.02	1	2
208	0	-2.2	-1.89	-1.55	3	3	3	3	3	3	3	3	126	7	28503.31	22785.091	30.32	60.85	740	900	122.64	14.69	0.0027	0.0166	28.999	26.681	2776.5	0.33	549.975	2442.91	0	9000	9000	48	147.2	10.37	1069.21	2142.09	1	8225.698	84.66	1	0	0	1	-1.66	0.23	1	3
209	1	-0.44	-0.76	0.04	1	1	1	3	1	3	1	1	10	0	35777.8	53156.354	44.8	64.96	830	890	258.02	31.28	0.0047	0.0017	44.208	0	3178.5	0.44	582.037	2768.14	0	10000	10000	77	166	0	1006.23	2456.54	1	2012.224	98.61	1	1	1	1	1.63	2.39	1	1
210	1	-2.67	-2.5	-1.54	1	1	1	3	1	3	2	1	20	0	10273.84	18571.327	20.71	71.68	590	540	426.52	24.19	0.0053	0.02	0	0	27541.5	0.27	524.883	1517.64	1	5500	5500	40	143	167.2	2534.98	1406.19	1	1768.868	147.8	1	0	0	0	-3.13	-0.63	1	1
211	1	-1.36	-1.14	-1.03	2	2	3	2	2	2	3	2	126	0	19458.95	36708.017	26.28	47.41	560	550	73.61	40.03	4e-04	0.0019	51.11	26.361	5960	1.35	505.547	3505.8	0	6000	6000	41	143.3	0	1240.7	2364.2	1	721.716	8.78	1	0	0	0	-2.07	-0.93	0	0
212	1	-1.81	-0.53	-2.74	1	1	2	2	1	3	1	1	53	8	49966.36	30143.929	14.376	18.588	480	470	226.35	28.19	5e-04	7e-04	93.541	0	3122.5	0.43	666.942	115.06	1	15000	16000	35	145	54.35	2493.26	1600.8	0	1289.685	96.55	0	0	0	1	-2.57	-2.04	0	2
213	1	-2.21	-0.99	-2.89	3	3	1	3	2	3	2	3	126	0	19281.63	25841.191	20.104	51.779	540	570	270.6	62.24	0.0086	0.0186	0	0	3410	0.87	209.507	807.38	0	9000	9000	36	146.3	0	1107.65	2268.41	0	947.414	34.47	0	1	0	1	-2.15	-1.16	1	3
214	0	-1.44	-0.44	-2.17	1	1	3	1	2	1	2	1	5	8	29266.6	25448.508	71.87	78.656	560	910	193.98	44.85	0.0033	0.0208	30.671	48.953	3331	0.49	1309.448	234.25	0	15500	30000	53	146	97.63	2569.43	1863.18	0	890.667	419.3	1	1	0	0	-1.34	-0.9	0	1
215	0	-1.03	-0.34	-1.46	3	2	3	3	2	3	3	2	29	0	20450.59	19033.227	17.222	60.868	640	560	54.22	49.98	0.0466	0.0532	57.922	0	162.5	0.17	868.739	744.89	0	15000	27000	43	148	32.1	1565.17	1810.86	1	1837.076	70.4	0	1	0	1	-1.34	-1	1	1
216	0	-0.89	-0.67	-0.88	1	1	3	3	2	3	2	3	126	10	16100.65	21511.641	54.145	80.438	570	760	309.49	46.59	0.0157	0.0197	44.832	26.601	6411	0.64	513.59	1297.63	0	11200	18000	46	149.2	15.46	2967.17	847.59	0	2255.909	42.4	1	0	0	1	-1.85	-1.18	1	2
217	1	-1.68	-1.16	-1.58	1	1	2	1	1	2	1	1	126	0	18926.7	22360.448	40.466	100.194	560	830	282.076	41.072	0.0238	0.0453	73.195	52.76	10789.5	1.75	3192.522	315.88	1	4000	4000	48	150	0	2593.84	1919.43	1	896.342	82.3	0	1	0	1	-1.89	-0.73	1	3
218	1	-0.12	0.04	-0.49	2	2	3	2	3	2	1	1	117	0	22289.7	23954.523	52.875	86.768	650	610	368.125	19.044	0.0029	0.0013	46	36.921	2062	1.42	1009.539	3894.84	0	5000	5000	64	157	0	1823.48	2766.28	1	1645.592	0	0	1	0	0	-1.02	-1.06	1	3
219	1	0.02	-0.27	0.15	1	1	1	1	2	2	1	2	126	8	23954.523	84758.971	16.64	16.858	560	850	96.285	106.9	0.0789	0.0313	94.526	34.001	1652.5	0.46	332.509	1257.83	0	25500	37500	61	163	53.26	2071.04	2715.84	1	752.239	51.69	1	1	1	0	-0.2	0.07	1	1
220	1	-2.37	-1.53	-2.36	1	1	1	2	2	1	1	1	114	0	32326.401	26915.791	47.483	74.318	620	860	146.886	88.825	0.0598	0.014	80.615	0	3140	4	897.67	3481.67	1	8000	8000	50	146	9.83	622.94	2961.55	1	1183.403	86.46	0	1	0	1	-1.65	-0.12	1	3
221	1	-2.19	-1.18	-2.59	3	3	2	3	2	2	3	3	78	13	26951.712	19033.227	20.374	65.49	410	600	305.486	63.691	0.0108	0.0266	130.259	32.656	1557	2.71	303.071	2833.5	0	7000	7000	45	160	56.07	2414.67	2055.95	0	2190.132	62.07	1	0	0	0	0.42	1.6	1	2
222	0	-1.58	-1.13	-1.53	2	2	3	2	2	2	3	1	126	0	17537.513	20981.202	26.245	70.486	550	620	178.885	54.504	0.023	0.0089	42.412	0	834	0.5	684.465	0	0	14000	15000	51	147.2	0	1804.56	1654.89	0	1628.644	120.8	1	0	0	0	-1.55	-0.42	1	1
223	1	-1.29	-1.07	-1	1	2	1	3	2	3	2	3	24	6	15157.273	22962.102	24.766	38.157	600	600	67.546	88.646	0.0328	0.0163	37.708	0	27733.5	3.15	3158.707	5176.64	0	15000	15000	46	146	0	1073.03	2096.28	1	0	0	1	1	1	1	0.19	1.26	1	1
224	1	-0.44	-0.24	-0.62	1	1	1	3	1	3	1	1	107	6	15992.229	22289.695	41.99	54.016	550	580	151.545	23.361	0.0013	0.0331	47.245	0	3877.5	0.79	934.095	2458.56	1	12000	12000	42	150	207.1	1795.13	2099.66	1	812.757	66.04	0	1	0	0	-2.54	-2.3	1	2
225	0	-1.17	-1.45	-0.35	1	1	2	2	2	3	2	1	126	0	22112.833	10709.84	15.917	44.961	840	650	338.485	38.937	0.0195	0.0368	43.037	0	2568.5	0.44	390.191	1402.19	0	20000	20000	45	145	24.42	1499.28	3580.29	0	1481.875	24.29	1	1	1	1	-3.22	-1.77	1	2
226	0	-0.32	-0.26	-0.42	1	1	1	1	2	2	2	1	1	11	25557.261	10557.696	50.725	52.875	770	800	223.481	11.374	0.0344	0.0536	0	0	3675	0.12	862.413	0	0	7000	7000	45	140.3	70.3	3055.15	1307.29	0	3568.175	0	0	0	0	1	-1.84	-1.58	0	4
227	0	-2.42	-2.04	-1.83	3	3	3	1	3	2	2	3	105	0	30822.915	57320.207	16.459	44.141	670	990	302.205	5.481	0.0111	0.049	0	29.355	4630.5	1.86	1467.658	2436.93	0	10500	10500	47	146	73.85	1773.83	2251.87	0	880.788	162.2	1	0	0	0	0.14	2.18	1	2
228	1	-0.97	-0.64	-0.97	3	2	3	2	3	1	3	1	107	12	63121.636	16008.004	45.903	58.802	570	610	216.72	22.176	0.0045	0.0202	77.323	27.078	3659.5	0.25	576.921	1315.29	1	10000	10000	42	150.3	18.75	2935.19	1977.14	1	5482.964	9.79	1	0	0	0	-0.96	-0.32	1	3
229	0	-0.18	-0.06	-0.45	1	1	1	2	2	2	3	1	123	0	46412.369	46085.56	26.615	67.068	630	550	152.488	164.838	0.008	0.0079	0	0	66695	0.92	3306.15	355.36	1	9500	9500	49.5	156.6	0	1547.51	2154.37	1	1896.821	63.43	0	1	0	1	-0.55	-0.49	0	2
230	1	-3.04	-2.24	-2.68	2	3	3	1	1	1	1	2	126	8	18207.112	60575.322	57.309	103.981	710	1080	79.887	106.318	0.0042	7e-04	48.107	0	9256	0.19	1061.124	1951.84	1	10000	10000	45	155	15.83	1158.76	2079.81	1	570.531	16.76	0	1	0	0	-2.68	-0.44	1	0
231	0	-0.99	-0.32	-1.51	1	1	1	1	1	1	1	1	126	3	26650.74	31320.233	26.989	46.78	730	570	154.146	16.849	0.0233	0.0124	26.872	33.238	3631.5	0.23	231.527	2766.34	0	8000	8000	60	154	23.78	945.6	1961.68	0	1050.075	40.2	1	1	0	0	-2.45	-2.13	1	2
232	0	-1.08	-0.76	-1.12	1	1	1	1	2	1	1	1	126	14	13971.551	18297.835	17.515	30.278	810	650	279.037	17.364	0.003	0.0059	50.124	29.459	8187	0.39	816.102	2578.38	0	22000	22000	47	150	46.77	1272.31	2922.78	0	546.909	44.06	1	0	0	1	-0.63	0.13	1	1
233	1	-2.89	-2.49	-2.02	1	1	3	1	2	2	2	1	126	11	14828.057	30822.915	17.259	35.007	690	690	201.956	50.13	0.0441	0.0021	0	0	6137.5	1.35	1331.357	1402.19	0	18000	18000	53	153.1	15.02	1486.13	2723.69	1	3636.32	0	0	1	0	0	-2.56	-0.0699999999999998	1	3
234	1	-1.34	-1.45	-0.58	1	1	1	1	2	1	1	1	126	16	41407.505	23504.72	25.609	36.635	500	590	179.938	4.857	0.001	0.0523	75.695	0	16457	0.41	1027.405	0	0	10000	10000	45	159.5	157.1	1475.9	1759.09	1	191.124	86.31	1	1	0	1	-1.37	0.0799999999999998	1	0
235	1	-2.19	-1.81	-1.65	1	2	1	1	2	2	2	1	126	16	29302.382	25766.232	24.073	22.688	530	820	173.943	11.753	0.015	0.0235	0	0	1862	0.65	573.704	1687.98	0	20000	20000	39	160.3	335.3	2458.66	2534.98	0	3921.794	83.05	1	0	0	0	-1.54	0.27	1	1
236	1	-1.92	-1.58	-1.5	2	1	1	1	2	2	1	2	126	0	32126.079	33857.93	25.03	28.685	740	790	101.719	12.132	0.0025	0.0031	59.203	26.872	1728	0.38	380.717	3049.04	0	15000	15000	57	151.5	0	1179.47	2701.77	0	3233.941	27.55	1	1	0	1	-1.07	0.51	1	3
237	1	0.26	0.27	-0.13	2	3	2	3	3	3	2	3	126	7	25418.626	26579.127	24.678	44.141	560	830	225.668	21.389	0.0077	0.0119	0	41.18	22351.5	1.83	1039.961	2878.51	1	9000	9000	40	145.7	89.3	2076.29	1720.06	1	6340.108	34.17	1	1	0	0	-1.03	-1.3	1	2
238	1	-3.22	-2	-3.37	3	3	1	2	3	3	2	3	4	6	15857.262	34601.857	64.358	86.405	580	820	90.441	17.364	0.0391	2e-04	83.079	0	283	0.48	109.26	1059.64	0	10200	10200	54	156	51.1	2508.33	2123.07	1	639.67	36.53	1	0	0	1	-0.73	1.27	0	2
239	0	-1.26	-0.88	-1.26	1	1	1	2	2	1	2	1	126	17	34886.275	25074.344	8.638	15.214	790	790	184.194	25.083	5e-04	0.0143	29.043	34.191	3055	0.79	1116.469	2935.05	1	4000	4000	63	148.8	32.54	1280.89	2319.86	0	1067.987	0	1	1	0	1	-1.39	-0.51	0	1
240	0	-1.49	-1.4	-0.97	3	2	1	2	3	3	1	3	103	4	27156.401	26866.505	22.339	36.543	620	640	116.012	33.898	0.0072	0.0104	105.013	0	43097	1.47	1645.337	685.84	0	10000	11500	42	151.5	0	1312.54	3184.66	0	366.175	153.6	0	1	0	0	-2.39	-0.99	1	3
241	0	-2.09	-1.92	-1.26	1	1	1	1	1	1	1	1	126	7	26471.994	36558.71	34.468	63.084	590	790	94.993	29.786	0.0194	0.0018	0	0	4168	0.62	1424.514	3141.12	0	6000	6000	53	146	0	1433.28	1493.75	1	754.182	185.8	0	0	0	1	-1.65	0.27	1	4
242	1	-1.7	-0.35	-2.76	3	3	2	2	1	1	2	2	0	0	35857.091	57434.048	49.338	146.077	830	830	192.369	10.366	0.0401	0.0276	115.445	0	6592	1	1209.757	1068.97	0	5000	5000	49	143.2	251.6	2834.57	4017.48	0	3983.587	325.6	0	1	0	1	-1.91	-1.56	1	4
243	0	-1.65	-0.15	-2.95	1	2	1	3	2	2	1	1	1	8	23926.813	24227.282	55.773	79.357	730	630	132.128	33.069	0.0058	0.0202	41.507	61.911	24204.5	2.08	1726.202	1519.37	0	9500	10500	51	154	0	1617.81	1874.87	1	677.452	0	1	1	0	1	-1.19	-1.04	0	4
244	1	-1.39	-0.37	-2.16	1	2	2	1	1	1	1	1	126	0	33949.797	41285.043	20.996	63.871	790	910	38.654	59.75	0.0032	0.0022	64.907	45.121	3566	0.9	617.137	1658	0	7000	7000	40	143.5	126.8	2213.7	2145.39	0	970.402	30.56	1	1	0	0	-1.4	-1.03	1	3
245	1	-1.85	-1.33	-1.66	1	1	1	1	2	1	2	1	126	0	21532.209	24699.308	27.141	57.1	730	800	160.896	19.303	0.0386	0.0136	100.664	0	48269	1.62	1283.441	1013.12	1	8000	8000	52.5	157.9	0	1404.92	1936.04	0	0	28.41	1	1	0	1	-2.48	-1.15	1	1
246	0	-2.97	-2.18	-2.63	1	1	1	1	1	1	1	1	126	12	21343.134	62156.178	50.454	105.619	830	880	158.464	18.138	0.0024	0.0012	0	0	1652.5	0.34	76.342	1548.9	1	6500	6500	40	142.1	138.5	1903.78	2102.75	1	634.305	58.67	1	1	0	1	-3.57	-1.39	1	4
247	1	-1.41	-1.69	-0.44	1	1	1	1	2	2	2	1	126	6	19239.289	32691.244	21.901	39.175	680	800	247.864	31.422	0.0063	0.0079	56.14	27.594	2067.5	0.38	289.223	2244.28	0	25500	26000	45	153	20.8	1298.11	2236.17	0	2326.118	21.28	0	1	1	1	-1.52	0.17	1	0
248	0	-1.71	-1.29	-1.55	2	3	2	1	3	1	1	2	30	7	23628.561	25074.344	13.696	19.187	790	680	98.375	17.006	0.0019	0.0056	0	32.92	2633.5	0.27	1163.351	1982.76	0	30000	30000	42.1	152.3	38.87	2064	1646.3	0	7471.338	49.75	1	1	0	1	-0.58	0.71	1	0
249	0	-0.3	-0.26	-0.39	3	2	2	3	2	3	1	3	126	4	27781.174	26365.199	31.023	48.389	670	610	116.254	30.016	0.0031	0.016	28.11	0	5691.5	0.32	320.909	1068.97	0	10000	10000	59.5	150.6	0	2219.14	2335.61	0	768.048	87.6	1	0	0	0	-1.2	-0.94	1	3
250	0	-1.66	-1.81	-0.77	1	1	1	1	1	1	1	1	126	0	22552.483	39859.744	11.057	77.72	770	590	53.306	45.531	0.0222	0.0433	28.732	42.27	4141.5	0.57	310.685	985.34	1	8000	8000	35	137.4	212.7	1486.13	1800.16	0	0	67.93	0	0	0	1	-2.35	-0.54	1	2
251	0	-0.93	0.52	-2.6	1	1	3	1	2	2	1	1	64	0	21029.425	71543.529	14.617	34.907	700	580	115.601	30.983	0.0029	0.0337	0	26.051	2540	1.38	250.312	4234.12	0	13000	13000	46	152.1	231.4	2783.9	2626.7	1	812.757	8.51	0	0	0	0	-1.03	-1.55	1	1
252	0	-1.33	-1.06	-1.1	3	2	1	2	2	2	2	3	126	0	27120.024	38400.591	25.333	59.354	640	560	78.052	9.576	0.0033	0.005	35.149	0	5135	0.58	623.85	1068.97	0	8000	8000	59	150	338.7	2055.24	1966.83	1	589.015	0	1	0	0	0	-0.99	0.0700000000000001	1	1
253	0	-1.59	-0.37	-2.53	1	1	1	1	1	1	1	1	126	0	17995.63	25349.508	15.214	16.163	560	610	39.358	7.978	8e-04	0.0069	73.805	0	1864.5	0.63	504.517	213	0	7500	7500	54	154.5	83.39	1224.13	3139.52	0	3749.939	42.76	0	0	0	0	-0.68	-0.31	0	2
254	1	-0.77	-1.18	-0.04	1	1	1	1	2	1	1	1	126	0	34178.452	33862.769	14.617	21.577	790	610	35.512	0.12	0.0046	0.013	0	0	2730.5	0.84	151.167	1470.36	0	12000	40000	70	153	94.34	1868.4	2159.69	0	938.378	58.61	1	0	0	1	-1.09	0.0899999999999999	1	1
255	0	-1.48	-0.88	-1.6	2	2	1	2	2	3	2	1	126	0	29750.744	28968.315	32.53	20.024	920	760	34.913	2.928	3e-04	0.0554	0	0	9497	2.38	2804.422	1134.6	0	5000	5000	46	156.1	13.35	1402.15	3552.96	1	0	11.36	0	0	0	1	-1.71	-0.83	1	3
256	0	-0.82	-0.7	-0.67	1	1	2	2	2	1	2	1	2	3	35059.057	49830.579	112.139	121.033	630	660	62.677	29.823	0.0037	0.0279	32.21	0	4900.5	0.9	1322.921	5713.21	1	5000	5000	55	146	23.72	2845.85	2379.24	1	158.917	78.89	0	1	0	0	-0.63	0.07	1	4
257	1	-1.1	-1.22	-0.46	1	1	1	1	2	2	2	1	126	19	47937.585	35945.255	61.177	92.535	790	730	155.794	39.769	0.0129	0.0183	129.008	70.197	3238	0.17	1751.434	0	0	10500	11000	51	156	5.71	2097	2691.15	0	3481.665	50.17	1	1	0	1	-2.83	-1.61	1	1
258	0	0.6	0.57	-0.03	1	2	1	2	3	3	1	3	126	22	25240.719	51472.131	14.617	32.53	660	550	122.238	55.568	0.0069	0.0011	148.788	42.258	4115	1.22	695.211	875.12	0	6000	6000	69.5	162	72.4	2022.87	2683.99	1	1002.678	88.75	1	1	0	1	-0.09	-0.66	1	3
259	1	-2.09	-1.5	-1.97	2	2	1	3	2	3	1	3	126	1	46614.821	36230.048	47.726	50.882	940	590	31.761	5.647	0.0028	0.027	28.982	97.49	4798.5	2.48	884.717	6094.19	1	7000	7000	54	151.5	0	1380.52	3468.39	0	148.754	9.7	1	1	0	1	-0.63	0.87	1	2
260	0	-0.13	-0.14	-0.24	1	1	2	1	1	1	1	1	126	12	26977.518	43671.941	14.696	33.865	660	810	90.996	24.807	0.0135	0.0689	32.881	31.763	1658.5	0.82	461.699	475.25	0	20000	28000	77	157	22.04	2410.56	2231.24	1	447.919	0	1	1	0	0	-0.95	-0.81	1	2
261	1	-1.02	-0.59	-1.19	1	2	1	1	1	2	1	2	45	0	44277.603	37951.537	44.11	73.606	750	740	52.745	3.832	0.0054	0.052	0	0	575.5	0.64	1031.36	372.35	0	45000	77000	65	151	16.45	1926.61	2269.07	1	146.079	0	1	0	1	1	-0.19	0.4	0	2
262	0	-1.94	-1.83	-1.08	1	1	1	1	1	2	1	1	126	6	26508.363	76770.383	35.353	80.478	590	750	61.963	16.829	5e-04	0.0465	26.33	32.098	6461.5	0.55	1409.528	1728.1	1	5000	5000	46	157.8	44.77	1546.98	2816.47	1	280.289	0	0	0	0	1	-2.52	-0.69	1	3
263	0	-1.84	-1.35	-1.53	3	3	1	3	3	3	1	3	126	0	35554.628	29887.202	38.075	85.227	660	630	121.9	23.141	0.0171	0.0096	99.162	51.35	3492.5	0.68	1091.685	0	0	15000	16000	42	144	12.91	1587.97	2772.93	1	1577.459	95.1	0	1	0	1	-3.04	-1.69	1	2
264	1	-0.33	0.97	-1.95	1	1	1	1	1	2	1	1	44	6	37375.244	72312.119	35.759	42.733	650	990	58.559	5.647	0.0096	0.0215	29.981	78.785	5985.5	0.28	1679.606	1334.53	0	6000	6000	55	147.5	0	2746.86	1824.44	0	382.579	63.43	0	1	0	1	-0.85	-1.82	1	1
265	1	-0.96	-0.81	-0.8	1	1	1	1	1	1	1	1	83	0	21710.848	33233.476	36.296	65.351	570	760	9.407	41.525	0.0287	0.0123	40.437	448.372	22650	3.41	797.128	3222.35	1	10000	10000	54	151.5	0	1072.97	2260.03	0	204.909	0	0	1	0	0	-1	-0.19	1	0
266	1	-1.51	-1.4	-1.02	1	1	1	1	2	1	2	1	126	10	45881.965	70243.854	46.126	78.528	870	850	93.996	11.616	0.0271	3e-04	0	0	617	0.66	328.631	475.25	0	7000	7000	46	146	84.75	1840.74	2265.45	0	413.179	170.2	0	1	0	1	-3.14	-1.74	0	2
267	1	-2.45	-1.72	-2.25	2	2	2	3	1	3	1	3	0	3	22235.437	39952.076	24.443	60.956	550	600	89.585	33.033	0.0195	0.0857	29.315	48.214	12957	1.7	2832.252	1778.49	0	8000	8000	43	153.9	0	1712.23	2532.16	1	0	91.75	1	1	0	0	-2.89	-1.17	1	3
268	1	-2.78	-2.33	-2.03	2	2	1	3	1	3	1	2	110	0	21645.344	17413.009	27.67	60.317	600	740	84.194	14.114	0.0017	0.0085	35.237	0	3695.5	0.4	1258.713	802.48	1	8000	8000	49	147.7	40.9	2202.63	3222	1	488.192	34.55	0	0	0	1	-1.77	0.56	1	3
269	1	-1.31	-1.02	-1.11	3	2	1	3	3	3	2	3	126	7	37699.101	38276.807	17.204	49.91	700	910	24.9	11.958	5e-04	0.0255	38.849	0	8956.5	0.44	620.488	3553.47	0	8500	9000	38	144	54.45	1141.27	2693.13	1	0	7.1	1	1	0	0	-1.95	-0.93	1	4
270	0	-0.69	0.18	-1.64	3	3	1	3	3	3	2	3	126	0	20631.867	35803.08	41.774	55.674	630	820	163.8	18.964	0.0641	3e-04	38.283	27.322	6851	0.53	560.932	3613.67	1	7000	7000	47	146	388.8	1840.74	1948.36	0	1623.793	49.54	0	1	0	0	-1.13	-1.31	1	3
271	0	-2.61	-1.19	-3.38	1	1	1	1	2	1	2	1	126	5	38639.165	54164.585	18.77	74.098	600	790	164.009	18.696	0.0379	0.0132	0	0	22805	0.83	560.139	3339.45	0	18000	18000	40	145.3	333.9	1323.55	3652.66	0	0	52.22	1	0	0	1	-1.03	0.16	1	2
272	0	-1.05	-0.73	-1.01	3	3	3	3	1	3	1	3	61	39	16537.937	18840.976	46.126	54.421	810	900	95.589	3.996	0.015	0.0102	66.679	29.204	14831	1.04	143.597	1421.61	1	15000	15000	52	158	16.08	554.1	2485.81	1	798.192	56.62	1	0	0	0	-0.78	-0.05	0	3
273	0	0.48	-0.14	0.75	2	2	1	3	3	3	1	3	126	0	24510.457	24974.872	18.278	69.046	750	990	49.693	20.404	0.0047	0.0095	0	29.315	16711.5	0.93	863.465	632.62	0	11000	11000	46	153.1	11.86	2303.57	2815.34	1	704.117	17.85	1	0	1	0	-0.95	-0.81	1	2
274	1	1.11	1.19	0.08	3	3	2	3	3	3	1	3	59	6	41909.834	37016.323	21.902	37.812	920	800	119.047	17.812	0.0199	9e-04	61.56	0	1397	0.52	1308.328	1972.44	1	12000	12000	52	154.2	15.59	475.69	3607.76	1	515.03	102.6	1	0	0	1	-0.92	-2.11	1	4
275	1	-1.17	-0.56	-1.46	3	3	3	3	3	3	1	3	126	0	23024.291	49512.953	26.532	72.22	730	450	238.611	84.956	0.0166	0.004	28.539	0	4584	0.95	106.343	0	1	7500	10500	46	149.4	35.23	1967.06	3151.75	0	894.95	145.9	1	0	0	0	0.2	0.76	1	4
276	1	0.14	1.76	-2.33	1	1	1	1	2	1	1	1	126	0	49394.066	46189.99	65.351	54.696	750	990	83.776	10.804	0.0058	0.0091	0	35.687	16350.5	1.85	646.822	0	0	20000	20000	66	156.6	0	1387.72	2303.57	0	1136.815	14.57	1	0	0	0	0.04	-1.72	0	0
277	1	-2.68	-1.98	-2.45	2	2	2	2	1	2	1	2	126	0	33967.919	54412.516	27.723	66.978	580	970	134.817	47.503	0.0342	0.0392	30.871	121.986	25822.5	1.54	1586.668	1392.49	0	8000	8000	44	163.3	66.81	958.63	3139.54	0	519.727	38.2	1	1	0	0	-2.07	-0.0899999999999999	1	2
278	0	-2.51	-2.07	-1.89	1	1	1	1	1	1	1	1	126	6	28460.008	43558.712	12.992	55.674	680	780	103.033	37.796	0.028	2e-04	184.84	51.208	4302	0.8	1611.339	930.04	0	37000	45000	59	160	63.89	1638.71	2213.34	1	608.685	43.7	1	0	1	0	-2.64	-0.57	1	1
279	0	0.44	1.08	-0.99	2	2	1	3	2	2	1	3	15	0	18256.421	47391.134	47.228	81.128	520	570	94.537	40.318	1e-04	0.0023	0	65.465	7329.5	0.59	711.537	1519.37	0	8000	8000	39	148.6	0	1438.51	3161.15	1	451.181	25.51	0	0	0	1	-0.84	-1.92	1	4
280	1	0.09	0.14	-0.17	3	3	3	3	3	3	1	3	8	11	45805.082	29078.16	49.309	72.632	840	680	130.919	25.812	0.0451	0.0447	35.575	0	2210.5	0.45	1777.255	123.09	1	12000	12000	46	156	9.19	1844.01	2438.63	1	343.888	92.33	0	1	0	1	-0.55	-0.69	1	3
281	0	0.16	0.36	-0.46	1	1	1	1	2	1	1	1	126	5	38966.149	42619.161	13.914	35.085	670	990	101.734	7.844	7e-04	0.0387	286.548	589.879	976.5	0.62	310.685	0	0	8000	8000	59	147.1	20.21	1516.74	2188.4	1	1199.959	73.57	1	1	0	1	-0.57	-0.93	1	2
282	1	-0.8	-0.35	-1.13	1	1	2	3	2	3	1	2	126	0	38857.063	65486.877	15.323	49.789	740	770	86.807	15.12	0.0014	0.0274	67.745	36.588	32326.5	1.29	215.924	4576.62	1	13500	15000	40	145	13.8	2963.46	2604.85	0	331.22	0	0	1	0	1	-1.4	-1.05	1	3
283	1	-0.03	-0.81	0.74	1	2	1	3	3	3	1	3	126	10	26867.01	29311.328	19.809	59.376	700	890	51.905	22.601	0.0237	0.0064	0	0	7432.5	0.6	1843.794	2381.5	1	15000	15000	54	151.2	86.54	2508.62	2140.7	0	329.394	81.28	1	0	0	0	-1.7	-0.89	1	3
284	1	-0.39	0.65	-1.79	1	1	1	2	2	2	2	1	69	1	23260.63	37982.766	14.97	49.91	620	840	93.02	11.914	0.0015	0.0054	0	41.193	4549.5	2.7	734.702	3970.36	1	11000	11000	56	160	37.57	2541.12	2365.98	1	154.033	16.78	0	1	0	0	-0.28	-0.93	0	1
285	0	-1.41	-1.19	-1.04	1	1	1	1	3	1	1	1	126	1	26026.96	49566.113	26.887	30.886	780	800	140.905	32.412	0.0128	0.037	64.981	0	9508.5	0.79	388.014	3260.27	0	8000	8000	44	153.5	50.25	1131.98	3044.92	1	286.136	47.41	1	1	0	1	-2.05	-0.86	1	2
286	0	-1.54	-0.44	-2.34	1	1	2	1	2	1	1	1	126	0	20404.47	69450.523	31.073	90.272	660	760	164.934	30.266	3e-04	0.0089	0	0	12849.5	0.75	1229.663	3260.27	0	12000	12000	56	152	15.02	1615.26	1940.56	1	129.444	7.1	1	1	0	0	0.2	0.64	0	2
287	1	-0.93	-0.88	-0.69	1	2	3	2	2	3	1	1	47	17	25018.36	41982.75	29.102	94.951	760	810	182.649	107.726	0.0014	0.0019	39.606	30.419	8978.5	0.87	1212.587	3250.24	0	20000	25000	36	152.4	9.62	1933.05	3962.4	0	979.014	0	0	0	0	1	-0.84	0.04	1	2
288	1	-0.46	-0.98	0.31	1	1	1	1	1	1	1	1	52	26	16054.71	99162.023	13.956	121.005	690	770	127.427	15.419	0.0087	0.0029	28.354	0	3312	0.14	473.699	3092.74	1	10000	10000	47	150.4	19.56	1726.19	2783.78	1	1076.119	32.74	0	1	0	0	-2.39	-1.41	1	3
289	0	0.19	0.35	-0.38	1	1	1	1	1	2	1	1	126	6	24775.93	20708.441	18.801	18.157	770	910	21.202	2.575	0.0056	0.0039	26.098	0	7782	0.33	635.555	2686.34	1	20000	20000	43	146.3	0	2097.28	1681.79	1	316.496	16.25	1	1	0	1	-0.38	-0.73	0	0
290	0	-1.37	-0.81	-1.55	1	1	1	1	2	2	2	1	11	27	24879.78	30858.194	61.604	41.028	740	770	109.366	30.674	0.0083	0.0122	41.193	0	22805	0.49	1548.795	3361.66	0	12000	12000	62	156.3	20.55	1966.94	1487.32	0	757.123	24.68	1	1	1	1	-0.08	0.73	1	3
291	1	0.27	0.07	0.14	1	1	1	3	3	3	1	3	126	0	39807.41	52136.561	14.742	33.929	850	890	123.999	13.52	0.1051	0.001	103.052	226.495	26374.5	2.77	1310.713	4302.2	0	15000	15000	70	156	19.61	2918.31	1596.21	1	305.262	72.7	1	1	0	1	1.18	1.11	1	1
292	0	-1.27	-1.58	-0.29	3	3	3	3	3	3	1	3	126	24	23089.33	39260.682	22.214	51.649	550	740	145.373	21.302	0.0069	0.0112	0	0	15533.5	0.45	2704.032	1938.99	0	12800	13000	51	150.2	40.91	1758.46	1495.71	1	1031.096	277.9	1	1	0	0	-2.46	-0.88	1	3
293	1	-2.05	-1.11	-2.33	1	1	1	1	1	1	1	1	126	5	27712.17	34272.364	51.269	90.839	990	980	149.576	12.015	0.0186	0.0759	53.781	0	5831	0.78	620.541	3190.55	1	6000	6000	44	145.9	0	1908.73	3034.45	1	475.417	33.02	0	1	0	0	-2.35	-1.24	1	3
294	0	-1.08	0.01	-2	1	3	1	3	2	2	2	3	106	4	28954.27	33049.623	49.309	61.117	620	860	151.245	66.296	0.0532	0.0255	32.191	0	4936	0.53	1236.183	1551.91	0	7000	7000	44	155.5	184.4	3157.38	3034.45	0	533.751	46.47	1	0	0	0	-0.35	-0.36	0	2
295	1	-0.84	-1.24	0	3	3	1	3	3	3	1	3	78	0	49351.26	29311.328	18.707	56.968	550	720	95.231	9.383	0.0132	0.0251	0	0	5128.5	0.51	241.4	3230.26	1	20000	24000	41	148	100.18	2181.6	2946.26	1	132.292	125.7	0	0	0	0	-2.32	-1.08	1	2
296	0	-0.48	0.56	-1.82	1	1	1	1	2	2	1	1	126	6	56373.44	62352.467	51.649	54.558	720	960	88.007	7.223	0.0469	0.0142	0	0	6871	0.61	522.844	2222.34	0	14000	26000	63	156	0	2035.48	1582.42	1	607.176	0	1	0	1	1	-0.23	-0.79	1	2
297	1	-0.32	-0.8	0.28	1	2	2	1	2	1	1	1	126	5	35357.67	41743.263	22.254	24.176	710	910	91.108	33.954	0.0197	0.0061	0	0	29104.5	0.45	1043.051	3351.42	0	6000	6000	62	150.1	6.33	1800.07	1577.27	1	447.919	0	1	1	0	1	-0.93	-0.13	1	1
298	0	-0.72	-0.71	-0.4	1	2	1	1	2	1	2	1	126	0	34458.76	53693.148	9.963	24.176	680	800	202.505	35.402	0.0093	0.0447	41.987	38.417	1682.5	0.5	1360.702	3592.36	1	10000	10000	45	152.4	42.78	2152.02	2674.95	0	1028.108	161.5	1	1	0	1	-2.07	-1.36	0	2
299	1	-0.63	-0.9	-0.1	3	3	2	2	3	3	1	3	126	11	34011.92	9297.316	25.939	85.656	740	890	91.38	15.419	0.0161	0.0389	0	0	7402	0.98	1143.358	2686.34	0	11000	11000	61	147.4	16.52	1860.09	3535.95	1	668.56	786.7	1	0	0	0	-2.42	-1.52	1	1
300	1	-2.38	-1.39	-2.59	3	3	3	3	3	3	1	3	44	3	21283.86	55411.134	32.045	58.055	560	620	140.905	17.712	7e-04	0.0483	0	0	21937.5	1.91	808.296	5261.98	1	12000	12000	47	151.4	83.44	1141	3131.68	1	342.09	53.72	0	1	0	0	-1.98	-0.59	1	3
301	1	-1.74	-2.56	0.16	1	2	1	1	2	2	1	1	11	0	31766.46	30532.85	46.465	80.232	650	690	58.227	15.319	0.0011	0.0264	52.215	0	10920	0.51	2875.937	12066.18	0	9000	9000	56	147.7	26.33	2877.82	2804.27	1	183.979	75.46	0	1	0	1	-1.81	0.75	1	3
302	0	-1.15	-0.62	-1.34	1	1	1	1	2	1	1	1	126	8	16586.86	78297.784	26.875	47.009	680	870	100.872	22.101	0.0208	0.0306	0	0	7043	0.61	2310.242	1360.35	1	5000	5000	46	153.4	6.24	2391.62	2857.67	0	0	94.5	1	1	0	0	-1.04	-0.42	1	3
303	0	-2.01	-1.4	-1.96	1	1	1	1	1	1	1	1	126	0	20742.24	37330.225	20.077	41.789	570	710	94.676	35.194	0.0082	0.0103	28.551	37.624	21909	0.75	893.401	6325.03	0	15000	15000	54	154	20.49	1442.36	1948.08	0	543.049	9.72	1	0	0	1	-0.8	0.6	1	2
304	1	-1.22	-1.27	-0.58	1	1	1	2	3	3	1	1	32	7	38098.32	29096.975	36.691	56.359	680	630	158.647	72.975	0.0027	0.0104	33.572	38.615	24351.5	0.79	3115.166	2107.56	1	10000	10000	44	150	38.74	2848.74	2597.42	1	0	95.45	0	1	0	1	-2.36	-1.09	0	3
305	0	-1.96	-1.5	-1.73	1	2	2	1	1	2	1	1	126	0	25539.19	42062.7	15.379	40.613	760	850	134.134	19.606	0.0167	0.0117	45.964	0	6467.5	3.67	1040.988	3981.89	0	8000	8000	45	150	58.76	1075.74	1597.94	0	198.055	34.47	0	0	0	0	-1.51	-0.01	1	1
306	0	-1.29	-0.39	-1.93	1	1	1	1	2	1	2	1	0	0	23363.49	18288.159	31.641	32.199	690	620	48.815	7.637	0.0198	0.0098	0	0	27138.5	0.68	2091.529	3733.75	0	28500	40000	45	155.4	124.2	2223.31	2031.65	0	0	0	1	0	1	1	-1.4	-1.01	1	2
307	1	0.52	0.03	0.56	2	2	2	3	3	2	2	2	126	12	24154.28	25643.572	28.894	69.961	740	970	111.324	26.517	0.017	0.0101	0	0	12272.5	0.51	1367.035	3200.45	1	4200	4200	59	156	119.3	495.42	2074.01	1	288.073	25.83	1	1	0	0	-0.93	-0.96	1	2
308	1	-0.6	-1.36	0.46	1	1	1	1	2	1	1	1	126	1	48581.57	37713.604	37.063	56.486	660	730	161.962	31.797	0.0085	0.03	0	0	24207.5	0.24	1177.335	4169.56	1	8500	9000	43	150.5	58.42	1532.86	4076.8	0	148.754	43.7	1	1	0	0	-1.9	-0.54	1	0
309	1	-1.8	-0.35	-2.96	3	3	1	3	3	3	1	3	126	0	35169.81	47185.44	54.996	68.818	670	690	177.065	26.92	0.0384	0.0033	0	66.235	13659.5	0.75	636.637	4412.98	1	6000	6000	36	140	53.41	2197.45	3628.44	0	161.78	129.3	0	0	0	0	-1.34	-0.99	1	3
310	0	-2.64	-2.32	-1.89	1	1	3	1	1	2	2	1	95	0	16686.705	31875.913	37.314	92.201	850	860	239.875	40.097	0.0113	0.0023	0	33.967	7906	0.71	1258.682	4363.49	1	6000	6000	30	145.2	151	3907.83	2557.63	0	0	19.09	0	0	0	1	-2.89	-0.57	1	1
311	1	-0.69	-0.66	-0.49	3	3	2	3	3	3	2	3	51	5	25504.409	24395.738	30.323	58.324	620	660	308.204	37.849	0.0375	0.0045	40.498	48.454	3473.5	0.22	1101.333	1508.71	1	13000	13000	40	148.5	211.1	1897.56	2360.1	1	0	0	1	0	0	1	-0.22	0.44	1	3
312	1	-2.4	-1.95	-1.89	1	1	2	1	2	2	2	1	20	27	36757.638	59222.915	35.607	58.596	720	890	259.7	44.481	0.015	0.0018	51.854	0	24207.5	0.27	520.938	2277.24	1	6000	6000	35	139.5	10.49	2417.72	2871.1	0	640.232	76.6	0	1	0	1	-3.6	-1.65	1	4
313	1	-1.26	-0.86	-1.16	3	3	2	2	3	3	1	3	126	4	31329.652	34832.447	48.706	42.167	630	740	136.229	12.69	0.004	0.0067	0	0	5128.5	0.87	1022.165	1785.91	0	16600	20000	62	154	120.1	1662.41	2143.92	1	1085.172	48.14	1	1	0	0	-1.58	-0.72	1	2
314	0	-1.42	-1.39	-0.76	1	1	1	1	1	2	2	1	126	4	18589.376	46849.848	11.11	55.485	860	620	88.81	34.55	0.0163	0.0018	0	0	493.5	0.46	59.06	3402.82	0	2500	3000	46	151.4	257	1444.02	5059.49	1	183.979	70.45	0	1	0	1	-2.01	-0.62	1	3
315	0	-0.74	-0.44	-0.94	2	2	2	3	2	3	1	2	124	9	32461.326	29454.429	13.457	55.239	680	920	163.991	25.983	0.0051	0.0019	0	0	12967	0.24	923.421	1692.52	1	17200	17200	46	147.5	28.25	1480.62	1248.04	0	195.744	77	1	1	1	1	-0.36	0.08	1	2
316	1	-0.5	0.45	-1.6	1	1	1	1	2	1	1	1	126	18	35343.415	54736.015	28.187	45.497	750	930	453.399	59.058	0.0421	0.006	27.419	0	24908.5	0.34	1404.14	3433.92	0	32000	34000	63	143	47.31	2443.39	1860.51	0	641.439	37.23	1	1	1	0	-0.71	-1.16	1	4
317	0	-1.34	-1.42	-0.66	1	1	1	1	1	1	1	1	126	0	25814.025	30843.395	30.997	32.199	730	640	322.748	45.896	0.0183	0.0012	112.96	57.607	1382	0.83	1072.208	2301.03	0	12000	12000	43	147.4	51.15	1781.93	2842.05	0	409.81	237.8	1	0	0	0	-1.16	0.26	1	1
318	1	-2.48	-2.37	-1.41	1	2	1	2	3	3	3	2	126	12	50586.86	20314.983	15.034	27.586	630	630	284.397	10.059	0.05	0.0433	0	0	1785.5	0.94	1588.907	3766.93	0	10000	10000	48	146.3	7.95	1756.66	2764.52	1	785.243	0	0	0	0	1	-1.38	0.99	1	0
319	0	-2.29	-2.43	-1.07	1	2	2	2	3	3	1	3	126	0	25770.26	37737.809	21.463	32.045	720	580	432.287	60.101	7e-04	0.0049	44.469	68.098	11640	0.49	189.303	3549.62	0	10000	10000	56	142.3	0	1467.71	2446.64	0	11696.326	42.37	1	1	0	1	-0.78	1.65	1	2
320	0	-0.96	-1.31	-0.1	1	1	1	1	2	2	1	2	126	3	73941.183	29491.782	15.486	28.582	680	760	220.222	21.078	0.0018	0.0165	178.242	39.043	19951	0.44	1708.146	1974.89	0	9000	9000	48	146	54.92	1773.74	2219.81	1	1182.126	258.3	0	1	0	1	-1.63	-0.32	1	3
321	1	-2.51	-1.69	-2.48	1	1	1	2	2	2	1	1	126	0	27974.356	34090.493	32.981	37.632	770	650	368.272	11.745	0.0648	0.0125	31.181	54.603	20044.5	0.46	2770.673	2301.03	0	11300	13000	47	154	31.81	1797.29	2116.15	0	436.046	0	1	1	0	0	-1.62	0.0699999999999998	1	3
322	0	-1.62	-1.7	-0.74	2	2	1	2	2	1	2	1	126	11	35110.63	32710.123	38.018	72.369	670	690	57.635	28.012	0.0022	0.0177	34.183	0	10383.5	0.82	1084.367	3733.75	0	9000	9000	48	149	34.28	800.01	2070.03	0	731.73	49.57	0	1	0	1	-1.74	-0.04	0	3
323	0	-0.55	-0.06	-1.08	3	3	3	3	2	1	3	3	105	1	15465.333	65912.944	20.745	74.071	680	750	191.176	39.757	0.0853	0.0089	66.626	36.805	3626.5	0.27	1889.626	1614.9	0	6000	6000	47	140.9	0	1600.95	3026.28	1	1533.907	85.36	1	0	0	1	-2.26	-2.2	1	3
324	1	-1.36	-0.82	-1.34	2	2	1	1	2	2	2	1	126	7	16734.183	32252.729	24.484	40.685	630	870	253.359	32.187	0.0023	0.0405	45.532	0	4279.5	0.93	1048.77	3433.92	1	6000	6000	45	149.5	0	1298.75	2235.15	1	1463.631	31.08	1	1	0	1	-1.31	-0.49	0	3
325	1	-2.44	-1.4	-2.63	1	1	1	1	1	1	2	1	2	16	45940.51	33721.189	34.568	61.604	740	820	321.576	26.79	5e-04	0.0149	0	31.441	1926.5	0.17	772.679	5404.85	0	12000	12000	47	139.7	305.2	1281.71	1988.53	0	0	8.64	0	1	0	1	-1.1	0.3	0	2
326	1	-0.9	-0.39	-1.28	1	1	1	1	1	1	1	1	126	0	14814.933	39402.348	19.156	40.599	740	900	417.788	12.69	0.0424	9e-04	45.665	70.564	1646	0.17	570.865	1570.64	1	5000	5000	38	142.7	24.41	1510.43	1368.02	0	601.64	67.53	0	1	0	0	-9	-8.61	1	3
327	0	-1.45	-1.06	-1.3	1	3	2	2	1	3	1	2	126	33	19809.922	37974.53	18.548	24.321	590	590	300.801	37.737	0.0474	0.0039	71.555	0	3489.5	0.58	329.059	2564.92	0	9000	9000	44	148	44.91	1882.84	2432.43	1	721.54	40.37	0	1	0	1	-1.83	-0.77	1	3
328	0	-0.77	-0.4	-1.03	3	2	1	3	3	3	3	3	126	6	32572.762	55631.119	40.152	45.102	970	960	287.891	60.101	0.007	0.0081	33.659	30.66	2371.5	0.32	10.09	2277.24	1	11000	11000	41	143	12	1816.04	2214.08	0	1014.175	91.9	1	1	0	1	-1.71	-1.31	1	1
329	0	-0.13	-0.42	0.09	2	2	3	2	3	2	2	2	126	0	22267.538	47340.733	20.502	75.138	780	740	443.518	21.557	0.0142	0.0123	51.474	0	8632	0.72	512.413	2686.34	0	8000	8000	37	153	0	1935.26	1833.12	0	7241.908	6.76	1	1	0	1	-1.36	-0.94	1	4
330	1	-1.09	-0.66	-1.18	1	1	1	2	1	1	3	1	126	7	32664.323	27708.15	30.251	63.553	600	560	162.431	217.17	0.011	0.0086	30.53	53.975	4324.5	0.75	1312.759	2168.29	0	15000	15000	48	155.9	0	1963.57	1550.67	1	1834.862	19.03	1	1	0	1	-1.71	-1.05	1	2
331	0	-0.73	-0.03	-1.44	1	1	1	1	3	1	1	1	126	0	18973.38	23941.398	20.983	40.875	660	630	150.434	15.944	0.0126	0.0196	22.261	0	7461.9	1.62	460.282	4051.54	0	8000	8000	44	147.5	0	1506.752	1517.556	0	522.087	11.56	1	1	0	1	-1.37	-1.34	1	2
332	1	-0.65	0.22	-1.61	1	1	1	1	3	1	3	1	96	0	12909.598	19934.659	30.202	66.1	770	820	48.461	20.875	0.0097	0.0082	29.744	0	14101.94	0.54	1505.046	2381.5	0	34000	34000	66	160	30.35	2582.476	2029.265	0	473.876	0	1	0	0	0	0.28	0.06	0	2
333	0	-1.98	-1.44	-1.72	1	1	1	1	3	1	1	1	63	6	18407.236	21106.26	22.575	27.315	590	640	204.292	56.277	0.1503	0.026	18.171	38.546	9173.84	1.74	704.938	1723.72	0	7500	7500	42	140	51.99	1611.103	1973.901	1	872.872	539.4	1	0	0	1	-3.21	-1.77	0	2
334	0	-2.5	-2.03	-1.92	1	1	3	1	3	1	1	1	126	3	18622.286	21290.278	68.988	49.901	590	630	158.639	19.923	4e-04	0.015	34.897	29.336	0	0.66	223.928	2509.39	0	30000	65000	55	152.5	0	1824.285	2520.973	1	0	0	1	1	1	0	-1.35	0.68	1	3
335	1	-1.15	-0.01	-2.17	1	2	2	1	3	1	1	1	126	6	20370.49	23072.658	13.899	42	630	680	162.284	17.671	0.0209	0.0258	0	0	3199.33	1.93	399.74	5543.57	0	11700	13000	45	145.3	33.23	1262.924	2842.518	0	346.411	290.8	1	1	0	1	-0.29	-0.28	1	0
336	1	-0.5	-0.32	-0.65	1	2	1	2	3	2	1	2	126	5	15561.445	16525.633	54.696	83.362	720	710	226.452	51.131	0.011	0.0011	0	0	18169.72	0.71	817.679	2562.89	1	5100	5100	47	148.9	158.7	750.215	1517.556	0	510.43	30.1	0	0	1	1	-1.92	-1.6	1	3
337	0	0.57	1.24	-1	1	1	1	1	3	1	1	2	73	9	20851.201	18565.614	125.403	120.178	730	760	105.781	36.296	8e-04	0.0031	0	0	22236.63	1.95	173.055	1898.63	0	10000	20000	61	152.5	41.08	1097.968	1405.971	1	551.887	241.6	1	0	1	0	-2.44	-3.68	0	2
338	0	-2.3	-2	-1.57	2	3	1	2	3	3	1	3	126	0	14993.726	16095.947	53.4	67.601	670	750	72.914	12.408	9e-04	0.0092	47.204	0	27722.77	0.87	1498.154	1614.9	1	15400	16000	49	151.3	23.58	1897.281	1831.437	1	1314.371	0	0	0	0	1	-3.15	-1.15	1	4
339	0	-2.78	-2.02	-2.59	1	2	2	1	3	2	1	3	86	8	18131.046	12860.811	33.117	70.88	890	810	183.322	25.468	0.0252	0.0127	0	0	21001.79	0.42	936.556	1105.55	1	6000	7000	41	155.4	8.36	1747.638	1173.511	0	1347.065	24.66	0	1	0	1	-2.82	-0.8	0	1
340	1	-1.64	-1.01	-1.77	1	2	1	3	2	3	1	2	79	17	15115.973	18876.713	54.969	111.401	680	630	431.977	96.67	0.0133	0.0019	0	53.043	13854.17	0.41	670.818	536.91	1	10000	10000	49	152	268.6	2089.176	1700.748	0	3283.673	104.3	1	0	0	0	-2.46	-1.45	1	4
341	0	-1.05	0.18	-2.29	1	1	1	1	1	1	1	1	126	6	11036.467	21167.112	44.302	44.658	610	570	341.263	151.771	0.0456	0.0133	194.692	0	3456.45	0.62	382.097	0	1	3500	3500	46	154.8	36.66	1430.864	1251.785	0	645.43	68.58	0	0	0	0	-2.24	-2.42	0	2
342	1	-1.79	-0.74	-2.41	1	1	2	1	3	2	1	2	126	0	10214.219	22374.42	29.281	33.439	660	610	244.088	51.824	0.0093	0.0116	68.556	0	7791.55	0.91	250.303	1602.18	0	8000	8000	65	147.3	50.75	2500.443	1481.333	0	805.204	65.92	1	0	0	0	-1.79	-1.05	1	2
343	0	-1.75	-1.32	-1.5	1	2	1	1	2	1	1	3	53	0	11614.332	11735.945	34.089	63.497	610	570	205.622	30.36	0.0484	0.0279	39.795	0	16015.73	1.27	1043.051	772.41	0	12000	12000	49	148	65.78	1617.229	1717.186	1	572.811	0	1	0	0	0	-1.58	-0.26	1	2
344	0	-0.48	-0.07	-0.98	1	1	1	1	1	1	1	2	112	5	19782.36	32486.707	108.336	66.566	860	830	244.486	46.558	0.0122	0.0061	0	0	7981.61	0.75	257.913	1105.55	0	10000	10000	38	147.4	45.62	1665.739	1367.607	0	619.581	69.95	0	0	0	1	-1.09	-1.02	1	1
345	0	-0.71	-1.39	0.39	1	2	1	1	2	1	1	3	82	2	15728.016	20725.039	25.084	72.331	780	880	161.236	14.962	0.0018	0.0058	0	0	30401.5	0.88	1493.783	13.5	1	10000	10000	65	158	63.54	706.827	1684.416	1	0	72.54	1	1	1	0	0.65	2.04	1	2
346	1	-1.61	0.62	-3.96	2	2	1	2	3	1	1	2	24	2	15942.574	16218.718	41.967	49.458	650	690	209.428	35.171	0.0048	0.0092	0	0	20720.45	0.48	829.092	2225.16	0	17000	17000	39	146.2	38.37	1123.969	1095.275	1	474.949	312.4	1	0	1	0	-1.23	-1.85	0	1
347	1	-1.69	-1.1	-1.7	1	1	1	1	2	1	1	1	126	0	19563.268	24466.806	29.232	31.802	870	950	157.569	27.033	0.0219	0.0274	45.682	0	6961	0.42	462.949	1361.5	0	20000	20000	66	164.4	0	1913.475	1107.874	0	159.987	24.47	1	0	0	0	-1.5	-0.4	0	2
348	1	-2.78	-1.86	-2.7	2	3	3	2	3	3	1	3	32	3	13597.013	16775.217	66.693	126.791	570	610	139.335	43.995	0.0035	0.013	102.041	0	12132.63	0.71	1368.044	0	1	12000	12000	41	153.4	0	1056.38	1514.867	1	792.284	72.95	1	1	0	0	-3.3	-1.44	1	3
349	1	-1.58	-1.61	-0.87	1	1	3	1	3	1	1	1	117	22	18060.138	16674.168	48.654	29.183	790	850	122.56	31.444	0	0	0	0	8688	0.26	355.265	305	0	7000	7000	55	146.5	17.68	1488.064	1147.577	0	0	0	0	0	0	1	-2.24	-0.63	1	2
350	0	-1.18	0.16	-2.49	1	1	1	3	2	1	1	2	126	14	23954.267	20869.815	24.541	36.104	770	820	286.61	17.463	0.0425	0.011	0	0	3115.5	0.56	465.624	869.5	0	15000	15000	61	161.3	32.18	3037.695	1525.02	0	3820.306	6.57	0	0	0	0	-0.21	-0.37	1	3
351	1	-1.94	-0.9	-2.49	2	3	1	1	3	2	1	3	126	47	17416.488	19184.281	46.415	62.912	680	650	273.48	79.161	4e-04	1e-04	60.709	0	28949.52	1.69	357.025	5007.48	1	14600	14600	58	149	53.36	1078.673	1075.833	0	875.3	34.17	0	1	0	0	-1.29	-0.39	1	4
352	0	-2.35	-1.64	-2.16	2	1	1	1	2	1	1	1	63	14	17348.877	21147.031	43.739	77.86	750	690	130.037	27.956	0.0313	0.0023	0	0	1557.01	0.25	105.982	102.35	0	6000	6000	43	148	7.96	2380.018	1942.836	1	566.283	50.84	0	0	0	0	-3.64	-2	1	1
353	0	0.01	0.57	-0.93	3	3	1	3	3	2	1	3	126	9	19835.41	23175.601	35.482	40.62	850	890	225.252	76.192	0.0038	0.0012	31	0	13672.4	0.25	558.862	4516.71	0	8000	8000	40	146	317.3	2099.179	1763.406	0	473.603	79.74	1	0	0	1	-2.45	-3.02	1	2
354	1	-2.1	-0.65	-3.1	3	3	2	1	3	2	1	3	85	21	20110.477	17146.201	27.851	30.875	850	890	14.727	9.26	4e-04	0.016	0	0	5197.82	0.89	131.527	2105.62	0	10000	10000	56	160	3.92	2313.644	1229.338	1	968.694	87.17	1	0	0	1	-0.63	0.02	1	2
355	1	-1.1	-1.04	-0.72	1	1	1	1	3	1	1	1	126	0	15148.404	14991.301	55.347	58.564	800	770	268.617	112.562	0.0135	0.0297	0	0	7697.06	1.4	256.461	4858.17	0	6000	6000	48	149.3	13.92	1369.599	1566.065	0	1441.495	14.27	1	0	0	0	-2.69	-1.65	1	2
356	0	-0.93	-0.48	-1.18	1	3	1	1	3	1	1	2	1	5	16717.745	23540.043	71.579	102.267	900	950	158.75	21.609	0.0156	0.0133	0	0	5763.52	0.82	377.49	4328.85	0	15000	15000	71	158	19.68	2377.218	1474.682	1	2373.92	84.7	1	1	0	1	-0.42	0.06	1	2
357	1	-2.1	-0.76	-2.95	3	2	3	3	3	3	2	3	126	21	14047.222	14519.62	30.658	38.006	730	760	154.474	19.125	0.0049	0.0256	0	0	2380.67	0.43	110.114	3114.74	0	9000	9000	60.5	147.9	0	1453.568	1555.739	1	1475.878	48.85	1	0	0	1	0.05	0.81	1	3
358	0	0.25	0.56	-0.57	1	1	1	1	3	1	1	1	123	0	16639.298	20142.091	39.065	46.508	930	910	225.712	26.063	0.0036	0.0016	0	0	48102.77	1.24	681.758	8190.28	0	5000	5000	49	153.2	44.42	2571.83	1639.595	1	1068.152	0	0	1	0	1	-2.24	-2.8	1	3
359	0	-0.82	-0.14	-1.45	3	1	3	2	1	2	1	3	26	0	8472.807	12663.205	62.456	49.571	710	690	212.635	40.972	0.0149	0.0515	0	0	7399.05	0.44	461.865	600.98	1	15000	15000	42	145	0	2629.739	1860.308	0	1591.976	41.77	1	0	0	1	-1.86	-1.72	1	2
360	1	-1.13	-0.7	-1.22	2	2	3	1	2	2	1	1	126	0	19746.538	25619.298	40.761	121.908	780	850	339.724	47.077	0.0263	0.0052	0	0	6283.26	0.68	190.907	2024.66	0	8000	11300	49	151.4	72.08	3132.084	1454.843	1	850.563	59.65	0	1	0	1	-1.63	-0.93	1	2
361	0	-2.7	-1.98	-2.5	1	1	2	1	3	2	1	1	51	4	13968.404	17777.362	65.853	80.569	820	890	468.959	70.825	0.0113	0.0504	0	0	16890.12	0.42	273.191	5376.99	1	5000	5000	45	150	8.92	2190.266	1347.094	0	1406.052	21.53	1	1	0	1	-2.99	-1.01	1	4
362	1	-0.55	-1.36	0.54	2	1	1	1	3	1	1	1	126	0	15619.436	19746.538	33.538	28.125	970	920	259.188	33.402	0.0073	0.0045	0	0	5263	1.17	483.47	3196	0	4800	4800	34	142	97.14	2788.366	1761.541	0	751.026	128.8	0	0	0	1	-4.83	-3.47	1	4
363	0	-1.76	-2.09	-0.59	1	3	1	1	3	2	1	2	82	9	13652.854	18327.562	31.98	37.919	690	730	301.798	27.632	0.0148	0.0013	26.742	0	48190.92	1.98	883.796	6235.7	1	11000	12000	45	143.3	11.58	1996.127	1523.325	0	1148.051	95.79	1	0	0	0	-2.88	-0.79	1	4
364	1	-1.58	-0.97	-1.7	1	1	1	2	2	1	1	3	24	0	22052.037	17816.64	66.534	101.086	770	850	153.496	52.251	2e-04	0.006	0	0	12513.52	0.79	583.429	4988.87	1	14000	14000	50	156.2	8.1	1784.715	1903.224	0	629.93	19.95	1	0	0	0	-0.17	0.8	0	1
365	0	-1.29	-1.69	-0.19	1	1	1	1	1	1	1	1	15	15	21373.237	23985.553	52.932	40.156	680	710	333.884	52.033	0.0075	0.0139	0	0	14068.91	0.55	421.061	2933.4	1	10000	10000	50	156	20.31	1115.572	1268.395	1	781.959	75.98	0	0	0	1	-1.59	0.0999999999999999	1	3
366	0	-2.45	-1.75	-2.31	2	3	3	3	3	3	1	3	111	5	13573.892	14047.222	35.564	51.242	690	720	161.416	43.899	0.025	0.0486	0	0	1166	0.8	391.307	43	1	6000	6000	38	150.3	14.56	1148.636	1136.155	0	914.561	51.82	0	0	0	1	-2.19	-0.44	1	2
367	1	-0.76	1.29	-3.42	1	1	1	2	3	1	1	2	68	0	14794.842	16129.419	28.365	25.877	930	900	235.901	22.763	0.0644	0.0016	0	0	16220.09	0.2	570.988	3012.57	1	10000	10000	58	148.1	27.09	1373.264	1422.147	1	1427.566	43.87	1	0	1	1	-1.21	-2.5	1	3
368	0	0.13	0.61	-0.84	1	1	1	1	2	3	1	1	61	21	18091.676	20617.727	23.585	55.996	680	650	109.791	24.699	0.0015	0.0198	0	0	1204.5	1.2	295.441	3354.5	1	10000	10000	41	154	72.65	884.557	1673.586	1	378.399	57.83	1	0	0	1	0.12	-0.49	1	3
369	0	-1.45	-0.53	-1.99	1	1	3	1	3	1	1	1	126	0	7448.544	28538.209	45.366	75.37	770	790	188.823	19.696	0.0083	0.0017	0	0	1524	0.52	189.143	557.5	0	8000	10000	53	147.5	0	1881.196	1936.857	1	439.689	24.53	0	0	0	1	-1.5	-0.97	1	2
370	1	-0.32	-0.64	0.14	1	2	3	2	3	2	1	2	126	5	9802.783	25085.854	36.849	48.383	780	810	418.086	56.428	0.0115	0	0	0	1462.5	0.43	421.651	1049.5	0	7000	7000	71	152.5	3.92	1042.172	1347.094	1	3247.755	59.02	1	0	0	1	-0.4	0.24	1	1
371	0	-2.07	-1.73	-1.53	1	1	3	3	3	2	1	3	102	4	18642.31	23620.932	41.76	82.77	970	910	192.162	26.65	0.0884	0.0151	0	0	2630.07	0.68	134.823	4198.02	0	15000	15000	42	145.4	70.37	1637.769	1669.986	1	428.713	60.25	1	0	1	1	-3.15	-1.42	1	1
372	0	-1.76	-1.47	-1.35	1	1	1	1	3	1	1	2	126	7	22412.583	22332.387	27.545	72.492	720	740	196.296	22.763	0.0051	0.011	0	0	26900.96	0.99	265.949	5828.01	1	15000	15000	45	148	56.26	945.296	1075.833	0	333.528	32.3	1	0	0	1	-3.35	-1.88	1	3
373	1	-1.97	-0.85	-2.57	1	3	2	1	3	1	1	1	76	0	24595.6	28707.593	28.331	28.296	830	820	110.619	16.288	0.0184	0.0121	42.21	0	22204.5	0.92	645.607	953.5	0	20000	20000	60	157	12.21	819.851	1205.652	1	691.821	9.38	1	0	1	1	-1.45	-0.6	1	2
374	0	-1.32	-0.97	-1.22	1	1	1	1	3	1	1	2	126	0	19391.11	18209.601	26.738	49.33	820	850	283.791	32.398	0.003	0.0013	0	0	4495	2.18	671.59	2392.5	0	14000	14000	47	155	75.43	1140.382	1422.147	0	524.252	17.09	1	0	0	1	-1.35	-0.38	1	3
375	0	-2.83	-1.76	-2.96	3	3	2	3	3	3	1	3	13	9	22092.056	18484.901	64.809	76.897	670	700	322.485	40.349	0.0017	0.0159	0	0	3252.5	0.65	320.509	2195.5	0	4000	4000	45	144	51.2	1046.898	1375.546	1	1031.571	83.05	1	1	0	1	-3.16	-1.4	1	2
376	1	-0.41	0.48	-1.54	1	1	1	1	3	1	1	1	126	10	20935.456	19509.529	27.817	25.256	830	850	83.39	18.555	0.0232	2e-04	44.507	0	5150	0.33	418.703	1353	0	15000	15000	55	151	7.28	1778.129	1697.11	0	163.875	128.8	1	0	1	1	-0.7	-1.18	1	2
377	1	-1.83	-1.86	-0.92	1	1	2	1	1	1	1	2	126	3	18366.89	26444.985	45.635	75.999	750	740	351.696	53.124	2e-04	0.0095	55.3	0	1389.5	0.39	184.415	1361.5	0	15000	20000	54	150	96.76	1192.074	1433.539	1	428.713	31.66	1	1	1	0	-2.31	-0.45	1	1
378	1	-2.37	-1.52	-2.43	1	1	3	1	3	1	1	1	126	0	21732.25	20935.456	77.683	63.795	860	810	574.139	73.191	0.0032	0.0123	0	0	18857.4	0.86	1149.345	2436.09	0	7000	7000	42	151	62.78	2330.077	1688.037	0	9011.544	60.42	0	0	1	1	-2.77	-1.25	1	4
379	0	-0.39	-0.56	-0.13	1	1	1	1	3	1	1	1	126	0	16913.877	9720.621	81.581	96.232	880	930	271.017	57.985	0.0562	0.0117	0	0	14844.67	0.28	520.984	3301.32	1	6800	7000	45	140.5	0	1934.459	1698.929	1	2056.474	74.47	0	1	0	1	-0.56	0	1	3
380	1	-1.66	-1.23	-1.4	1	1	1	1	3	1	1	1	115	7	16717.745	18484.901	40.902	67.228	860	830	447.379	26.65	0.0079	0.0301	37.303	0	1119.43	1.32	197.928	2276.15	0	4500	4500	42	149	28.86	1226.095	2259.185	1	644.463	75.21	1	1	0	0	-1.49	-0.26	1	2
381	1	-0.11	1.29	-2.26	1	1	1	1	1	1	1	1	19	3	17659.547	19707.02	52.999	87.743	810	850	228.65	64.319	0.0076	0.01	0	0	11866.76	1.59	336.74	444.68	0	9000	9000	40	140.6	55.25	1769.377	1351.811	1	0	11.45	0	0	0	1	-1.51	-2.8	1	3
382	0	-1.56	-0.6	-2.15	1	1	1	1	3	1	1	1	16	0	20142.091	25249.726	41.954	80.856	840	800	91.2	25.088	5e-04	0.0258	0	0	42486.31	0.22	2948.767	3032.49	0	10000	10000	44	149	54.68	1775.938	1983.029	0	0	46.02	1	0	0	1	-0.9	-0.3	1	4
383	1	-0.89	0.02	-1.79	1	1	1	2	3	1	1	1	126	14	16756.97	15580.196	52.403	80.569	870	810	242.444	74.622	0.0654	0.0013	96.661	0	2577.32	0.38	235.694	6995.6	0	20000	25000	60	151.2	6.01	1045.321	1719.019	0	490.228	87.91	1	1	1	1	-1.36	-1.38	1	3
384	1	-0.23	-0.49	-0.01	3	3	3	3	3	3	1	3	99	0	12105.996	16521.632	24.127	45.689	800	910	343.274	90.434	0.0202	0.0019	0	0	8445.88	0.44	666.942	2518.88	1	9000	9000	52	153.1	35.21	1132.16	1526.717	0	478.23	11.68	1	1	0	1	-0.91	-0.42	1	2
385	0	-1.14	-0.72	-1.26	2	2	3	1	2	2	1	1	61	0	15069.859	16129.419	42.591	42.988	910	880	109.241	16.1	0.0243	0.0159	43.962	0	8709.01	2.51	1056.42	6184.5	0	20000	20000	70	153	0	1311.774	1821.882	0	748.597	0	1	0	1	1	-0.75	-0.03	0	1
386	0	-1.41	0.09	-2.85	1	1	1	1	2	1	1	1	126	12	19115.008	22452.696	29.763	37.359	930	990	195.54	24.311	0.0388	0.0242	0	0	9230.48	0.09	222.096	5327.5	0	5000	5000	40	142	49.85	1979.369	1469.707	0	7260.242	96.52	1	1	0	1	-2.27	-2.36	1	1
387	0	-0.34	0.27	-1.15	1	1	1	1	2	1	1	2	126	2	23599.669	15834.091	49.913	96.497	950	880	107.208	16.453	0.0389	0.0193	0	0	36715.9	0.77	236.822	2746.78	1	13200	15000	45	154.5	19.09	1849.349	1302	0	553.026	45.94	1	0	0	0	-0.11	-0.38	1	2
388	0	-1.86	-1.18	-1.96	2	3	1	2	3	3	2	3	50	0	11006.241	16876.321	23.095	42.766	900	950	421.382	78.653	0.0347	0.0354	26.059	0	33432.74	2.87	625.567	4166.81	0	5000	5000	46	148	0	2924.775	1877.317	0	0	43.02	0	1	0	1	-1.33	-0.15	1	2
389	1	-2.04	-1.11	-2.29	1	1	1	1	3	1	2	1	126	12	15365.085	15699.991	18.693	23.62	800	750	285.789	76.664	0.0168	0.0233	0	0	1726.98	0.54	212.954	3832.39	0	5000	5000	40	143	0	1282.505	1918.761	1	229.83	0	1	0	0	1	-9	-7.89	1	2
390	0	-1.27	-0.24	-2.1	1	1	1	1	3	1	1	2	109	9	17247.51	18331.908	31.106	77.8	590	560	96.926	14.474	0.0219	0.0085	72.158	0	3675.34	1.24	145.814	6372.6	0	9000	9000	45	155	42.8	2414.588	1611.439	1	0	78.1	1	0	0	0	-9	-8.76	1	2
391	1	-1.45	-1.44	-0.8	3	3	3	2	2	2	1	3	16	3	36468.26	35907.549	51.832	50.891	910	970	190.82	18.32	0.0027	0.0255	0	0	4831.04	0.83	746.642	3464.14	0	6000	6000	48	149.2	12.04	2158.662	1586.038	1	0	67.32	1	1	0	1	-9	-7.56	1	0
392	0	-0.16	0.03	-0.44	2	1	3	2	1	1	3	1	126	2	32258.349	28237.732	61.222	86.761	590	630	446.07	35.6	0.0136	0.0193	0	0	7972.49	0.26	256.461	3045.69	0	13300	17000	52	151.2	0	1478.213	2644.879	1	686.849	30.38	1	1	0	1	-9	-9.03	1	1
393	1	-0.74	-0.12	-1.36	1	1	2	1	1	1	2	1	126	0	34160.002	8644.406	28.21	69.25	790	830	248.17	50.28	0.0176	0.0551	0	0	4319.88	1.3	91.022	6184.5	0	7000	7000	44	147	11.78	2109.092	2727.207	0	167.558	16.34	1	0	0	1	-9	-8.88	1	1
394	1	-0.84	-0.55	-0.93	1	1	3	1	1	1	1	2	126	0	9370.432	14718.699	20.79	71.27	690	1450	273.9	80.5	0.016	0.0204	40.656	0	8050.76	0.35	411.07	0	0	8500	9000	41	157.1	13.14	1114.633	2798.219	0	1813.683	12.79	1	0	0	1	-9	-8.45	1	2
395	1	-1.85	-1.06	-2.04	2	2	1	1	1	1	2	2	56	0	4107.063	23504.332	15.87	31.04	650	590	43.38	8.63	7e-04	0.01	0	0	9825.22	0.92	1279.396	1661	0	5000	5000	41	153.7	20.58	1177.265	2357.13	1	2650.978	1009.2	0	0	0	0	-9	-7.94	1	3
396	0	-0.78	-1.26	0.13	3	3	2	3	2	2	1	3	60	4	25353.447	72059.677	24.17	65.46	680	780	161.73	27.02	0.0169	5e-04	37.61	0	6243.85	0.64	415.762	3839.36	0	7500	8000	49	155	16.19	969.066	1596.471	1	924.641	8.48	1	1	0	1	-9	-7.74	1	1
397	1	-0.15	0.32	-0.87	1	2	2	1	1	1	2	2	126	1	63042.204	49223.087	9.98	35.74	760	840	178.81	18.38	0.0052	0.0159	0	0	26627	0.14	773.713	1771.62	0	8000	8000	40	143	15.63	524.39	796.44	1	6089.002	88.35	1	1	0	1	-0.81	-1.13	1	0
398	0	0.61	0.66	-0.12	3	2	1	3	1	1	1	2	126	169	55730.87	60895.718	31.591	39.557	680	890	58.686	6.387	0.0029	5e-04	0	0	23482.5	1.53	1281.374	4063.23	0	11000	12000	43	151.6	52.31	1871.59	1442.36	1	564.6	0	1	1	0	1	-1.44	-2.1	1	2
399	1	-0.06	-0.43	0.23	1	1	1	1	1	1	1	1	8	0	33123.37	11106.152	52.224	81.013	770	700	100.301	42.12	0.0338	0.0045	113.275	90.722	24719.5	0.39	1079.327	3220.3	1	13300	15000	44	152.9	31.2	2348.52	3583.72	1	202.637	64.19	1	1	0	0	-9	-8.57	1	4
