# Supplementary material for: Role of maternal health and infant inflammation in nutritional and neurodevelopmental outcomes of two-year-old Bangladeshi children
Source: PLoS Negl Trop Dis. 2018 May 29;12(5):e0006363. doi: 10.1371/journal.pntd.0006363 (PMC5993301; doi:10.1371/journal.pntd.0006363)
Supplement: S3 Dataset — This file contains a description of the variable codes used in the S1 and S2 Datasets as well as the units used for each variable. (XLSX) [file pntd.0006363.s011.xlsx]

## Sheet: Sheet1
Variable	Definition	Units
rotaarm	Rotavirus vaccination 1=yes, 0=No	dichotomous
waz_birth	WAZ at enrollment	standard deviations
haz_birth	HAZ at enrollment	standard deviations
whz_birth	WHZ at enrollment	standard deviations
il_1b_wk18	IL 1B at 18 weeks	pg/mL
il_4_wk18	IL 4 at 18 weeks	pg/mL
il_5_wk18	IL 5 at 18 weeks	pg/mL
il_6_wk18	IL 6 at 18 weeks	pg/mL
il_7_wk18	IL 7 at 18 weeks	pg/mL
il_10_wk18	IL 10 at 18 weeks	pg/mL
mip1b_wk18	MIP 1B at 18 weeks	pg/mL
tnfa_wk18	TNFa at 18 weeks	pg/mL
exlbf_wk18	exclusive breast feeding through 18 weeks	days
DaysDiarr_wk18	diarrhea through 18 weeks	days
rbp_wk6	Retinol binding protien at 6 weeks	ng/mL
rbp_wk18	Retinol binding protien at 18 weeks	ng/mL
vitd_wk6	25-OH Vit. D at 6 weeks	nmol/L
vitd_wk18	25-OH Vit. D at 18 weeks	nmol/L
zn_wk6	zinc at 6 weeks	ug/L
zn_wk18	zinc at 18 weeks	ug/L
fer_wk6	ferritin at 6 weeks	ng/mL
fer_wk18	ferritin at 18 weeks	ng/mL
umrecv_wk12	urinary mannitol recovered at 12 weeks	percentage
umrecv_wk24	urinary mannitol recovered at 24 weeks	percentage
lps_wk6	anti-lipopolysaccharide antibody titer at 6 weeks	GMU/mL
lps_wk18	anti-lipopolysaccharide antibody titer at 18 weeks	GMU/mL
mpo_wk12	myeloperoxidase at 12 weeks	ng/mL
ala_wk12	alpha 1 antitrypsin at 12 weeks	mg/g
calprotectin_wk12	calprotectin at 12 weeks	ug/g
neopterin_wk12	neopterin at 12 weeks	nmol/L
medu	any maternal education; 1=yes, 0=no	dichotomous
exp	expenditure	taka
income	income	taka
mother_weight	maternal weight at enrollment	kg
mother_height	maternal height at enrollment	cm
Reg1B_wk6	Reg 1B at week 6	ug/mL
sCD14_wk6	sCD14 at week 6	pg/mL
sCD14_wk18	sCD14 at week 18	pg/mL
gender_2	Gender; 0 = Female, 1=Male	dichotomous
Activin_wk6	Activin at week 6	pg/mL
Reg1B_wk12	Reg 1 B at week 12	ug/mL
watrt_ind	Water treatment; 0=no, 1=yes	dichotomous
toil_ind	Septic or toilet; 0=no, 1=yes	dichotomous
notshar_ind	Shared toilet; 0=no, 1=yes	dichotomous
nodrain_ind	Open drain/sewer outside the home; 0=yes, 1=no	dichotomous
cogcmp	Bayley cognitive composite score	aribitrary
langcmp	Bayley language composite score	aribitrary
motocmp	Bayley motor composite score	aribitrary
soemocmp	Bayley socialemotional composite score	aribitrary
cmvreslt	CMV IgG positivity; 0=negative, 1=positive	dichotomous
crp.cnt	C=reactive protien index	aribitrary
